# Supplementary material for: 5-Cyclo­hexyl-2-(4-fluoro­phen­yl)-3-phenyl­sulfinyl-1-benzo­furan
Source: Acta Crystallogr Sect E Struct Rep Online. 2013 Aug 21;69(Pt 9):o1452. doi: 10.1107/S1600536813022678 (PMC3884427; doi:10.1107/S1600536813022678)
Supplement: Supplementary file 1 [file e-69-o1452-sup1.cif]

##############################################################################
#                                                                            #
# This CIF contains the data in a paper accepted for publication in          #
# Acta Crystallographica Section E. It conforms to the requirements of       #
# Notes for Authors for Acta Crystallographica Section E, and has been       #
# peer reviewed under the auspices of the IUCr Commission on Journals.       #
#                                                                            #
# Full details of the Crystallographic Information File format               #
# are given in the paper "The Crystallographic Information File (CIF):       #
# a New Standard Archive File for Crystallography" by S. R. Hall, F. H.      #
# Allen and I. D. Brown [Acta Cryst. (1991), A47, 655-685].                  #
#                                                                            #
# The current version of the core CIF dictionary is obtainable from          #
# ftp://ftp.iucr.org/pub/cif_core.dic.                                       #
#                                                                            #
# Software is freely available for graphical display of the structure(s)     #
# in this CIF. For information consult the CIF software page                 #
# http://www.iucr.org/resources/cif/software.                                #
#                                                                            #
# This file may be used for bona fide research purposes within the           #
# scientific community so long as proper attribution is given to the journal # 
# article from which it was obtained.                                        #
#                                                                            #
##############################################################################
data_I
_audit_creation_method     'form.cif (version 2.0)'
_journal_data_validation_number     ?
_journal_date_recd_electronic     2013-08-05
_journal_date_accepted     2013-08-12
_journal_name_full     'Acta Crystallographica, Section E'
_journal_year     2013
_journal_volume     69
_journal_issue      9
_journal_page_first     o1452
_journal_page_last     o1452
_journal_paper_category     QO
_journal_paper_doi     10.1107/S1600536813022678
_journal_coeditor_code     MW2115
_publ_contact_author_name     'Prof. Uk Lee'
_publ_contact_author_address
;
Department of Chemistry, Pukyong National University, 599-1 Daeyeon 3-dong
Nam-gu, Busan 608-737, Republic of Korea
;
_publ_contact_author_email     uklee@pknu.ac.kr
_publ_contact_author_fax     '+82-51-629-5583'
_publ_contact_author_phone     '+82-51-629-5596'
_publ_section_title
;
5-Cyclohexyl-2-(4-fluorophenyl)-3-phenylsulfinyl-1-benzofuran
;
loop_
    _publ_author_name
    _publ_author_address
    'Choi, Hong Dae'
;
Department of Chemistry, Dongeui University, San 24 Kaya-dong
Busanjin-gu, Busan 614-714, Republic of Korea
;
    'Seo, Pil Ja'
;
Department of Chemistry, Dongeui University, San 24 Kaya-dong
Busanjin-gu, Busan 614-714, Republic of Korea
;
    'Lee, Uk'
;
Department of Chemistry, Pukyong National University,
599-1 Daeyeon 3-dong
Nam-gu, Busan 608-737, Republic of Korea
;
_publ_section_synopsis     .
_chemical_name_systematic
;
5-Cyclohexyl-2-(4-fluorophenyl)-3-phenylsulfinyl-1-benzofuran
;
_chemical_name_common     ?
_chemical_formula_moiety     'C26 H23 F O2 S'
_chemical_formula_sum     'C26 H23 F O2 S'
_chemical_formula_iupac     'C26 H23 F O2 S'
_chemical_formula_weight     418.50
_chemical_melting_point     '403'
_symmetry_cell_setting     triclinic
_symmetry_space_group_name_H-M     'P -1'
_symmetry_space_group_name_Hall     '-P 1'
loop_
    _symmetry_equiv_pos_as_xyz
    'x, y, z'
    '-x, -y, -z'
_cell_length_a     9.1536(2)
_cell_length_b     12.6562(2)
_cell_length_c     19.3939(4)
_cell_angle_alpha     84.6740(10)
_cell_angle_beta     79.6670(10)
_cell_angle_gamma     72.4050(10)
_cell_volume     2105.15(7)
_cell_formula_units_Z     4
_cell_measurement_reflns_used     9956
_cell_measurement_theta_min     2.47
_cell_measurement_theta_max     28.28
_cell_measurement_temperature     173(2)
_exptl_crystal_description     'block'
_exptl_crystal_colour     'colourless'
_exptl_crystal_size_max     0.376
_exptl_crystal_size_mid     0.269
_exptl_crystal_size_min     0.249
_exptl_crystal_density_diffrn     1.320
_exptl_crystal_density_meas     ?
_exptl_crystal_density_method     'not measured'
_exptl_crystal_F_000     880
_exptl_absorpt_coefficient_mu     0.183
_exptl_absorpt_correction_type     multi-scan
_exptl_absorpt_process_details     '(<i>SADABS</i>; Bruker, 2009)'
_exptl_absorpt_correction_T_min     0.7017
_exptl_absorpt_correction_T_max     0.7457
_exptl_special_details
;
;
_diffrn_ambient_temperature     173(2)
_diffrn_radiation_type     MoK\a
_diffrn_radiation_wavelength     0.71073
_diffrn_radiation_source     'rotating anode'
_diffrn_radiation_monochromator     'graphite multilayer'
_diffrn_measurement_device_type     'Bruker SMART APEXII CCD'
_diffrn_measurement_method     '\f and \w scans'
_diffrn_detector_area_resol_mean     10.0
_diffrn_reflns_number     36372
_diffrn_reflns_av_R_equivalents     0.0275
_diffrn_reflns_av_sigmaI/netI     0.0248
_diffrn_reflns_theta_min     2.14
_diffrn_reflns_theta_max     27.00
_diffrn_reflns_theta_full     27.00
_diffrn_measured_fraction_theta_max     0.999
_diffrn_measured_fraction_theta_full     0.999
_diffrn_reflns_limit_h_min     -11
_diffrn_reflns_limit_h_max     11
_diffrn_reflns_limit_k_min     -16
_diffrn_reflns_limit_k_max     16
_diffrn_reflns_limit_l_min     -24
_diffrn_reflns_limit_l_max     24
_diffrn_standards_number     0
_diffrn_standards_interval_count     ?
_diffrn_standards_interval_time     ?
_diffrn_standards_decay_%     ?
_refine_special_details
;
 Refinement of F^2^ against ALL reflections.  The weighted R-factor wR and
 goodness of fit S are based on F^2^, conventional R-factors R are based
 on F, with F set to zero for negative F^2^. The threshold expression of
 F^2^ > 2sigma(F^2^) is used only for calculating R-factors(gt) etc. and is
 not relevant to the choice of reflections for refinement.  R-factors based
 on F^2^ are statistically about twice as large as those based on F, and R-
 factors based on ALL data will be even larger.
;
_reflns_number_total     9183
_reflns_number_gt     7799
_reflns_threshold_expression     I>2\s(I)
_refine_ls_structure_factor_coef     Fsqd
_refine_ls_matrix_type     full
_refine_ls_R_factor_all     0.0444
_refine_ls_R_factor_gt     0.0371
_refine_ls_wR_factor_gt     0.0944
_refine_ls_wR_factor_ref     0.1001
_refine_ls_goodness_of_fit_ref     1.026
_refine_ls_restrained_S_all     1.026
_refine_ls_number_reflns     9183
_refine_ls_number_parameters     541
_refine_ls_number_restraints     0
_refine_ls_hydrogen_treatment     constr
_refine_ls_weighting_scheme     calc
_refine_ls_weighting_details
         'calc w=1/[\s^2^(Fo^2^)+(0.0483P)^2^+0.7052P] where P=(Fo^2^+2Fc^2^)/3'
_atom_sites_solution_hydrogens     difmap
_atom_sites_solution_primary     direct
_atom_sites_solution_secondary     difmap
_refine_ls_shift/su_max     0.001
_refine_ls_shift/su_mean     0.000
_refine_diff_density_max     0.339
_refine_diff_density_min     -0.349
_refine_ls_extinction_method     none
_refine_ls_extinction_coef     ?
loop_
    _atom_type_symbol
    _atom_type_description
    _atom_type_scat_dispersion_real
    _atom_type_scat_dispersion_imag
    _atom_type_scat_source
    'C' 'C' 0.0033 0.0016
                         'International Tables Vol C Tables 4.2.6.8 and 6.1.1.4'
    'H' 'H' 0.0000 0.0000
                         'International Tables Vol C Tables 4.2.6.8 and 6.1.1.4'
    'O' 'O' 0.0106 0.0060
                         'International Tables Vol C Tables 4.2.6.8 and 6.1.1.4'
    'F' 'F' 0.0171 0.0103
                         'International Tables Vol C Tables 4.2.6.8 and 6.1.1.4'
    'S' 'S' 0.1246 0.1234
                         'International Tables Vol C Tables 4.2.6.8 and 6.1.1.4'
_computing_data_collection     '<i>APEX2</i> (Bruker, 2009)'
_computing_cell_refinement     '<i>SAINT</i> (Bruker, 2009)'
_computing_data_reduction     '<i>SAINT</i> (Bruker, 2009)'
_computing_structure_solution     '<i>SHELXS97</i> (Sheldrick, 2008)'
_computing_structure_refinement     '<i>SHELXL97</i> (Sheldrick, 2008)'
_computing_molecular_graphics
;
<i>ORTEP-3 for Windows</i> (Farrugia, 2012) and
<i>DIAMOND</i> (Brandenburg 1998)
;
_computing_publication_material     '<i>SHELXL97</i> (Sheldrick, 2008)'
loop_
    _atom_site_type_symbol
    _atom_site_label
    _atom_site_fract_x
    _atom_site_fract_y
    _atom_site_fract_z
    _atom_site_U_iso_or_equiv
    _atom_site_adp_type
    _atom_site_calc_flag
    _atom_site_refinement_flags
    _atom_site_occupancy
    _atom_site_symmetry_multiplicity
    _atom_site_disorder_assembly
    _atom_site_disorder_group
    S S1 0.51941(4) 0.39671(3) 0.142600(18) 0.02863(9) Uani d . 1 2 . .
    F F1 0.45285(11) 0.11763(8) 0.46866(5) 0.0447(2) Uani d . 1 2 . .
    O O1 0.18092(11) 0.54650(8) 0.29154(5) 0.0306(2) Uani d . 1 2 . .
    O O2 0.46030(13) 0.40426(9) 0.07538(6) 0.0395(3) Uani d . 1 2 . .
    C C1 0.36986(15) 0.48459(11) 0.20035(7) 0.0267(3) Uani d . 1 2 . .
    C C2 0.27527(15) 0.59273(11) 0.17968(7) 0.0268(3) Uani d . 1 2 . .
    C C3 0.27759(16) 0.66238(11) 0.11966(7) 0.0282(3) Uani d . 1 2 . .
    H H3 0.3544 0.6402 0.0796 0.034 Uiso calc R 1 2 . .
    C C4 0.16491(16) 0.76520(11) 0.11967(8) 0.0291(3) Uani d . 1 2 . .
    C C5 0.05089(17) 0.79447(12) 0.17950(8) 0.0335(3) Uani d . 1 2 . .
    H H5 -0.0262 0.8642 0.1787 0.040 Uiso calc R 1 2 . .
    C C6 0.04609(17) 0.72625(12) 0.23941(8) 0.0336(3) Uani d . 1 2 . .
    H H6 -0.0318 0.7471 0.2793 0.040 Uiso calc R 1 2 . .
    C C7 0.16126(16) 0.62613(11) 0.23777(7) 0.0287(3) Uani d . 1 2 . .
    C C8 0.30912(15) 0.46032(11) 0.26738(7) 0.0277(3) Uani d . 1 2 . .
    C C9 0.16859(16) 0.84687(11) 0.05791(8) 0.0305(3) Uani d . 1 2 . .
    H H9 0.0613 0.8989 0.0598 0.037 Uiso calc R 1 2 . .
    C C10 0.2120(2) 0.79323(14) -0.01261(9) 0.0507(5) Uani d . 1 2 . .
    H H10A 0.1345 0.7553 -0.0175 0.061 Uiso calc R 1 2 . .
    H H10B 0.3143 0.7365 -0.0146 0.061 Uiso calc R 1 2 . .
    C C11 0.2190(3) 0.87806(15) -0.07329(9) 0.0570(5) Uani d . 1 2 . .
    H H11A 0.2560 0.8392 -0.1180 0.068 Uiso calc R 1 2 . .
    H H11B 0.1134 0.9287 -0.0752 0.068 Uiso calc R 1 2 . .
    C C12 0.3265(3) 0.9450(2) -0.06525(12) 0.0708(7) Uani d . 1 2 . .
    H H12A 0.4341 0.8955 -0.0683 0.085 Uiso calc R 1 2 . .
    H H12B 0.3240 1.0020 -0.1040 0.085 Uiso calc R 1 2 . .
    C C13 0.2791(3) 1.00101(18) 0.00423(11) 0.0609(5) Uani d . 1 2 . .
    H H13A 0.1751 1.0555 0.0056 0.073 Uiso calc R 1 2 . .
    H H13B 0.3536 1.0416 0.0090 0.073 Uiso calc R 1 2 . .
    C C14 0.2753(2) 0.91600(15) 0.06525(10) 0.0477(4) Uani d . 1 2 . .
    H H14A 0.3816 0.8664 0.0668 0.057 Uiso calc R 1 2 . .
    H H14B 0.2384 0.9549 0.1099 0.057 Uiso calc R 1 2 . .
    C C15 0.34829(16) 0.36826(11) 0.31857(7) 0.0283(3) Uani d . 1 2 . .
    C C16 0.49049(16) 0.28528(12) 0.30941(8) 0.0313(3) Uani d . 1 2 . .
    H H16 0.5640 0.2873 0.2684 0.038 Uiso calc R 1 2 . .
    C C17 0.52526(17) 0.20011(12) 0.35957(8) 0.0337(3) Uani d . 1 2 . .
    H H17 0.6216 0.1434 0.3532 0.040 Uiso calc R 1 2 . .
    C C18 0.41714(18) 0.19941(12) 0.41886(8) 0.0335(3) Uani d . 1 2 . .
    C C19 0.27566(19) 0.27905(13) 0.43010(8) 0.0377(3) Uani d . 1 2 . .
    H H19 0.2029 0.2760 0.4713 0.045 Uiso calc R 1 2 . .
    C C20 0.24248(18) 0.36376(13) 0.37965(8) 0.0347(3) Uani d . 1 2 . .
    H H20 0.1458 0.4200 0.3867 0.042 Uiso calc R 1 2 . .
    C C21 0.65459(16) 0.47748(11) 0.13046(7) 0.0298(3) Uani d . 1 2 . .
    C C22 0.70074(19) 0.51549(14) 0.06361(8) 0.0397(3) Uani d . 1 2 . .
    H H22 0.6564 0.5044 0.0252 0.048 Uiso calc R 1 2 . .
    C C23 0.8142(2) 0.57062(16) 0.05396(11) 0.0545(5) Uani d . 1 2 . .
    H H23 0.8468 0.5985 0.0085 0.065 Uiso calc R 1 2 . .
    C C24 0.8794(2) 0.58498(17) 0.10984(12) 0.0577(5) Uani d . 1 2 . .
    H H24 0.9577 0.6217 0.1025 0.069 Uiso calc R 1 2 . .
    C C25 0.8316(2) 0.54631(17) 0.17639(11) 0.0526(5) Uani d . 1 2 . .
    H H25 0.8764 0.5571 0.2148 0.063 Uiso calc R 1 2 . .
    C C26 0.71881(18) 0.49197(14) 0.18720(8) 0.0391(3) Uani d . 1 2 . .
    H H26 0.6857 0.4649 0.2328 0.047 Uiso calc R 1 2 . .
    S S2 0.20524(4) 0.67170(3) 0.453110(18) 0.03051(9) Uani d . 1 2 . .
    F F2 0.64505(14) 0.83089(9) 0.17479(5) 0.0610(3) Uani d . 1 2 . .
    O O3 0.25741(11) 0.96430(8) 0.47026(5) 0.0311(2) Uani d . 1 2 . .
    O O4 0.04149(12) 0.67966(9) 0.44733(6) 0.0395(3) Uani d . 1 2 . .
    C C27 0.20969(16) 0.79849(12) 0.48159(7) 0.0289(3) Uani d . 1 2 . .
    C C28 0.14132(15) 0.85432(11) 0.54677(7) 0.0275(3) Uani d . 1 2 . .
    C C29 0.06147(16) 0.82926(12) 0.61151(7) 0.0289(3) Uani d . 1 2 . .
    H H29 0.0364 0.7611 0.6196 0.035 Uiso calc R 1 2 . .
    C C30 0.01899(16) 0.90582(12) 0.66422(8) 0.0296(3) Uani d . 1 2 . .
    C C31 0.05450(17) 1.00664(12) 0.65041(8) 0.0325(3) Uani d . 1 2 . .
    H H31 0.0240 1.0584 0.6866 0.039 Uiso calc R 1 2 . .
    C C32 0.13222(17) 1.03442(12) 0.58634(8) 0.0333(3) Uani d . 1 2 . .
    H H32 0.1544 1.1035 0.5775 0.040 Uiso calc R 1 2 . .
    C C33 0.17505(16) 0.95539(11) 0.53641(7) 0.0287(3) Uani d . 1 2 . .
    C C34 0.27741(16) 0.86767(12) 0.43847(7) 0.0296(3) Uani d . 1 2 . .
    C C35 -0.06404(16) 0.88143(12) 0.73604(8) 0.0315(3) Uani d . 1 2 . .
    H H35 -0.0885 0.9490 0.7639 0.038 Uiso calc R 1 2 . .
    C C36 0.0381(2) 0.78558(16) 0.77551(8) 0.0457(4) Uani d . 1 2 . .
    H H36A 0.1343 0.8031 0.7798 0.055 Uiso calc R 1 2 . .
    H H36B 0.0679 0.7177 0.7484 0.055 Uiso calc R 1 2 . .
    C C37 -0.0454(2) 0.76366(17) 0.84885(9) 0.0518(4) Uani d . 1 2 . .
    H H37A 0.0216 0.6980 0.8715 0.062 Uiso calc R 1 2 . .
    H H37B -0.0639 0.8282 0.8779 0.062 Uiso calc R 1 2 . .
    C C38 -0.1988(3) 0.74368(17) 0.84541(10) 0.0560(5) Uani d . 1 2 . .
    H H38A -0.1793 0.6737 0.8217 0.067 Uiso calc R 1 2 . .
    H H38B -0.2535 0.7356 0.8936 0.067 Uiso calc R 1 2 . .
    C C39 -0.3007(2) 0.83800(17) 0.80619(9) 0.0476(4) Uani d . 1 2 . .
    H H39A -0.3310 0.9061 0.8332 0.057 Uiso calc R 1 2 . .
    H H39B -0.3966 0.8199 0.8020 0.057 Uiso calc R 1 2 . .
    C C40 -0.21765(18) 0.85977(15) 0.73291(8) 0.0398(4) Uani d . 1 2 . .
    H H40A -0.1981 0.7948 0.7041 0.048 Uiso calc R 1 2 . .
    H H40B -0.2853 0.9248 0.7100 0.048 Uiso calc R 1 2 . .
    C C41 0.37181(16) 0.85823(12) 0.36844(7) 0.0304(3) Uani d . 1 2 . .
    C C42 0.50058(17) 0.89865(13) 0.35564(8) 0.0350(3) Uani d . 1 2 . .
    H H42 0.5251 0.9326 0.3920 0.042 Uiso calc R 1 2 . .
    C C43 0.59281(19) 0.88949(13) 0.29019(9) 0.0408(4) Uani d . 1 2 . .
    H H43 0.6808 0.9166 0.2812 0.049 Uiso calc R 1 2 . .
    C C44 0.5541(2) 0.84021(13) 0.23855(8) 0.0414(4) Uani d . 1 2 . .
    C C45 0.4275(2) 0.80065(14) 0.24890(8) 0.0418(4) Uani d . 1 2 . .
    H H45 0.4034 0.7676 0.2120 0.050 Uiso calc R 1 2 . .
    C C46 0.33557(18) 0.81000(13) 0.31451(8) 0.0368(3) Uani d . 1 2 . .
    H H46 0.2472 0.7833 0.3227 0.044 Uiso calc R 1 2 . .
    C C47 0.25088(16) 0.58364(11) 0.52907(7) 0.0289(3) Uani d . 1 2 . .
    C C48 0.16850(18) 0.50752(13) 0.54914(8) 0.0374(3) Uani d . 1 2 . .
    H H48 0.0833 0.5099 0.5268 0.045 Uiso calc R 1 2 . .
    C C49 0.2099(2) 0.42799(15) 0.60171(9) 0.0446(4) Uani d . 1 2 . .
    H H49 0.1529 0.3760 0.6156 0.054 Uiso calc R 1 2 . .
    C C50 0.3341(2) 0.42435(13) 0.63383(9) 0.0411(4) Uani d . 1 2 . .
    H H50 0.3629 0.3698 0.6699 0.049 Uiso calc R 1 2 . .
    C C51 0.41641(18) 0.50015(13) 0.61351(8) 0.0379(3) Uani d . 1 2 . .
    H H51 0.5017 0.4974 0.6360 0.046 Uiso calc R 1 2 . .
    C C52 0.37666(17) 0.58023(12) 0.56091(8) 0.0341(3) Uani d . 1 2 . .
    H H52 0.4343 0.6318 0.5469 0.041 Uiso calc R 1 2 . .
loop_
    _atom_site_aniso_label
    _atom_site_aniso_U_11
    _atom_site_aniso_U_22
    _atom_site_aniso_U_33
    _atom_site_aniso_U_12
    _atom_site_aniso_U_13
    _atom_site_aniso_U_23
    S1 0.02799(17) 0.02660(17) 0.02791(17) -0.00381(13) -0.00096(13)
                                                                    -0.00506(13)
    F1 0.0534(6) 0.0455(5) 0.0388(5) -0.0197(4) -0.0164(4) 0.0151(4)
    O1 0.0299(5) 0.0274(5) 0.0303(5) -0.0052(4) 0.0018(4) -0.0032(4)
    O2 0.0408(6) 0.0461(6) 0.0321(6) -0.0108(5) -0.0057(5) -0.0099(5)
    C1 0.0247(6) 0.0263(6) 0.0279(7) -0.0058(5) -0.0032(5) -0.0034(5)
    C2 0.0239(6) 0.0252(6) 0.0313(7) -0.0060(5) -0.0039(5) -0.0054(5)
    C3 0.0253(7) 0.0272(6) 0.0305(7) -0.0054(5) -0.0030(5) -0.0040(5)
    C4 0.0268(7) 0.0273(7) 0.0337(7) -0.0069(5) -0.0061(6) -0.0044(6)
    C5 0.0281(7) 0.0265(7) 0.0415(8) -0.0026(5) -0.0016(6) -0.0063(6)
    C6 0.0283(7) 0.0298(7) 0.0379(8) -0.0050(6) 0.0038(6) -0.0070(6)
    C7 0.0280(7) 0.0276(7) 0.0305(7) -0.0092(5) -0.0013(6) -0.0041(5)
    C8 0.0256(6) 0.0275(6) 0.0300(7) -0.0078(5) -0.0023(5) -0.0057(5)
    C9 0.0277(7) 0.0257(6) 0.0342(7) -0.0013(5) -0.0052(6) -0.0027(6)
    C10 0.0769(13) 0.0317(8) 0.0348(9) 0.0002(8) -0.0135(8) -0.0024(7)
    C11 0.0766(14) 0.0425(10) 0.0307(8) 0.0114(9) -0.0045(9) 0.0003(7)
    C12 0.0541(12) 0.0775(15) 0.0591(13) -0.0066(11) 0.0084(10) 0.0296(11)
    C13 0.0655(13) 0.0606(12) 0.0668(13) -0.0370(10) -0.0172(11) 0.0214(10)
    C14 0.0540(10) 0.0463(9) 0.0511(10) -0.0245(8) -0.0179(8) 0.0088(8)
    C15 0.0307(7) 0.0294(7) 0.0271(7) -0.0121(5) -0.0047(6) -0.0021(5)
    C16 0.0290(7) 0.0339(7) 0.0310(7) -0.0107(6) -0.0031(6) -0.0004(6)
    C17 0.0317(7) 0.0342(7) 0.0366(8) -0.0101(6) -0.0097(6) 0.0008(6)
    C18 0.0420(8) 0.0339(7) 0.0308(7) -0.0180(6) -0.0135(6) 0.0049(6)
    C19 0.0412(8) 0.0439(8) 0.0290(7) -0.0176(7) -0.0008(6) 0.0008(6)
    C20 0.0330(8) 0.0356(8) 0.0326(8) -0.0082(6) 0.0002(6) -0.0029(6)
    C21 0.0252(7) 0.0286(7) 0.0314(7) -0.0030(5) -0.0011(6) -0.0032(6)
    C22 0.0381(8) 0.0441(9) 0.0333(8) -0.0102(7) -0.0009(6) 0.0006(7)
    C23 0.0537(11) 0.0563(11) 0.0508(11) -0.0228(9) 0.0069(9) 0.0048(9)
    C24 0.0481(10) 0.0618(12) 0.0690(13) -0.0306(9) 0.0061(9) -0.0120(10)
    C25 0.0454(10) 0.0648(12) 0.0546(11) -0.0243(9) -0.0049(8) -0.0156(9)
    C26 0.0376(8) 0.0459(9) 0.0339(8) -0.0125(7) -0.0034(7) -0.0053(7)
    S2 0.03003(18) 0.03542(19) 0.02744(17) -0.01091(14) -0.00264(14)
                                                                    -0.00723(14)
    F2 0.0748(8) 0.0594(7) 0.0381(5) -0.0195(6) 0.0184(5) -0.0014(5)
    O3 0.0320(5) 0.0322(5) 0.0297(5) -0.0106(4) -0.0051(4) 0.0005(4)
    O4 0.0364(6) 0.0465(6) 0.0418(6) -0.0160(5) -0.0130(5) -0.0062(5)
    C27 0.0259(7) 0.0339(7) 0.0276(7) -0.0093(6) -0.0040(5) -0.0036(6)
    C28 0.0242(6) 0.0297(7) 0.0295(7) -0.0066(5) -0.0072(5) -0.0039(5)
    C29 0.0264(7) 0.0296(7) 0.0314(7) -0.0092(5) -0.0031(6) -0.0040(6)
    C30 0.0243(6) 0.0328(7) 0.0313(7) -0.0067(5) -0.0039(5) -0.0052(6)
    C31 0.0308(7) 0.0305(7) 0.0352(8) -0.0059(6) -0.0046(6) -0.0080(6)
    C32 0.0339(7) 0.0269(7) 0.0397(8) -0.0091(6) -0.0071(6) -0.0022(6)
    C33 0.0252(6) 0.0315(7) 0.0290(7) -0.0075(5) -0.0060(5) 0.0018(5)
    C34 0.0255(7) 0.0342(7) 0.0302(7) -0.0080(6) -0.0086(6) -0.0018(6)
    C35 0.0310(7) 0.0343(7) 0.0297(7) -0.0102(6) -0.0006(6) -0.0088(6)
    C36 0.0388(9) 0.0591(11) 0.0320(8) -0.0042(8) -0.0046(7) -0.0016(7)
    C37 0.0555(11) 0.0612(11) 0.0321(8) -0.0095(9) -0.0051(8) 0.0021(8)
    C38 0.0765(14) 0.0604(11) 0.0371(9) -0.0361(10) 0.0025(9) 0.0002(8)
    C39 0.0418(9) 0.0705(12) 0.0381(9) -0.0308(9) 0.0032(7) -0.0094(8)
    C40 0.0342(8) 0.0537(10) 0.0348(8) -0.0185(7) -0.0033(6) -0.0026(7)
    C41 0.0284(7) 0.0340(7) 0.0276(7) -0.0080(6) -0.0053(6) 0.0028(6)
    C42 0.0327(7) 0.0376(8) 0.0346(8) -0.0109(6) -0.0047(6) 0.0002(6)
    C43 0.0368(8) 0.0404(8) 0.0431(9) -0.0142(7) 0.0018(7) 0.0031(7)
    C44 0.0475(9) 0.0381(8) 0.0294(8) -0.0076(7) 0.0057(7) 0.0041(6)
    C45 0.0527(10) 0.0447(9) 0.0278(7) -0.0130(7) -0.0085(7) -0.0002(7)
    C46 0.0376(8) 0.0451(9) 0.0299(7) -0.0146(7) -0.0088(6) 0.0026(6)
    C47 0.0267(7) 0.0310(7) 0.0288(7) -0.0080(5) -0.0006(5) -0.0089(6)
    C48 0.0342(8) 0.0464(9) 0.0379(8) -0.0196(7) -0.0065(6) -0.0050(7)
    C49 0.0510(10) 0.0462(9) 0.0440(9) -0.0268(8) -0.0065(8) 0.0017(7)
    C50 0.0508(10) 0.0372(8) 0.0349(8) -0.0111(7) -0.0083(7) -0.0026(7)
    C51 0.0363(8) 0.0395(8) 0.0395(8) -0.0074(6) -0.0125(7) -0.0091(7)
    C52 0.0319(7) 0.0346(7) 0.0398(8) -0.0134(6) -0.0057(6) -0.0087(6)
_geom_special_details
;
 All esds (except the esd in the dihedral angle between two l.s. planes)
 are estimated using the full covariance matrix.  The cell esds are taken
 into account individually in the estimation of esds in distances, angles
 and torsion angles; correlations between esds in cell parameters are only
 used when they are defined by crystal symmetry.  An approximate (isotropic)
 treatment of cell esds is used for estimating esds involving l.s. planes.
;
loop_
    _geom_bond_atom_site_label_1
    _geom_bond_atom_site_label_2
    _geom_bond_site_symmetry_2
    _geom_bond_distance
    _geom_bond_publ_flag
    S1 O2 . 1.4832(11) ?
    S1 C1 . 1.7681(13) ?
    S1 C21 . 1.8020(15) ?
    F1 C18 . 1.3541(16) ?
    O1 C7 . 1.3778(17) ?
    O1 C8 . 1.3821(16) ?
    C1 C8 . 1.3649(19) ?
    C1 C2 . 1.4457(18) ?
    C2 C7 . 1.3917(19) ?
    C2 C3 . 1.394(2) ?
    C3 C4 . 1.3948(19) ?
    C3 H3 . 0.9500 ?
    C4 C5 . 1.409(2) ?
    C4 C9 . 1.510(2) ?
    C5 C6 . 1.384(2) ?
    C5 H5 . 0.9500 ?
    C6 C7 . 1.380(2) ?
    C6 H6 . 0.9500 ?
    C8 C15 . 1.4602(19) ?
    C9 C10 . 1.518(2) ?
    C9 C14 . 1.526(2) ?
    C9 H9 . 1.0000 ?
    C10 C11 . 1.524(2) ?
    C10 H10A . 0.9900 ?
    C10 H10B . 0.9900 ?
    C11 C12 . 1.515(3) ?
    C11 H11A . 0.9900 ?
    C11 H11B . 0.9900 ?
    C12 C13 . 1.512(3) ?
    C12 H12A . 0.9900 ?
    C12 H12B . 0.9900 ?
    C13 C14 . 1.527(2) ?
    C13 H13A . 0.9900 ?
    C13 H13B . 0.9900 ?
    C14 H14A . 0.9900 ?
    C14 H14B . 0.9900 ?
    C15 C20 . 1.398(2) ?
    C15 C16 . 1.398(2) ?
    C16 C17 . 1.385(2) ?
    C16 H16 . 0.9500 ?
    C17 C18 . 1.377(2) ?
    C17 H17 . 0.9500 ?
    C18 C19 . 1.375(2) ?
    C19 C20 . 1.384(2) ?
    C19 H19 . 0.9500 ?
    C20 H20 . 0.9500 ?
    C21 C22 . 1.379(2) ?
    C21 C26 . 1.387(2) ?
    C22 C23 . 1.395(3) ?
    C22 H22 . 0.9500 ?
    C23 C24 . 1.378(3) ?
    C23 H23 . 0.9500 ?
    C24 C25 . 1.381(3) ?
    C24 H24 . 0.9500 ?
    C25 C26 . 1.381(2) ?
    C25 H25 . 0.9500 ?
    C26 H26 . 0.9500 ?
    S2 O4 . 1.4955(11) ?
    S2 C27 . 1.7589(14) ?
    S2 C47 . 1.7948(15) ?
    F2 C44 . 1.3546(18) ?
    O3 C34 . 1.3687(17) ?
    O3 C33 . 1.3801(17) ?
    C27 C34 . 1.363(2) ?
    C27 C28 . 1.4504(19) ?
    C28 C33 . 1.3931(19) ?
    C28 C29 . 1.3959(19) ?
    C29 C30 . 1.3960(19) ?
    C29 H29 . 0.9500 ?
    C30 C31 . 1.401(2) ?
    C30 C35 . 1.515(2) ?
    C31 C32 . 1.388(2) ?
    C31 H31 . 0.9500 ?
    C32 C33 . 1.378(2) ?
    C32 H32 . 0.9500 ?
    C34 C41 . 1.467(2) ?
    C35 C40 . 1.524(2) ?
    C35 C36 . 1.527(2) ?
    C35 H35 . 1.0000 ?
    C36 C37 . 1.532(2) ?
    C36 H36A . 0.9900 ?
    C36 H36B . 0.9900 ?
    C37 C38 . 1.515(3) ?
    C37 H37A . 0.9900 ?
    C37 H37B . 0.9900 ?
    C38 C39 . 1.512(3) ?
    C38 H38A . 0.9900 ?
    C38 H38B . 0.9900 ?
    C39 C40 . 1.530(2) ?
    C39 H39A . 0.9900 ?
    C39 H39B . 0.9900 ?
    C40 H40A . 0.9900 ?
    C40 H40B . 0.9900 ?
    C41 C46 . 1.393(2) ?
    C41 C42 . 1.396(2) ?
    C42 C43 . 1.386(2) ?
    C42 H42 . 0.9500 ?
    C43 C44 . 1.376(2) ?
    C43 H43 . 0.9500 ?
    C44 C45 . 1.372(2) ?
    C45 C46 . 1.388(2) ?
    C45 H45 . 0.9500 ?
    C46 H46 . 0.9500 ?
    C47 C48 . 1.383(2) ?
    C47 C52 . 1.389(2) ?
    C48 C49 . 1.383(2) ?
    C48 H48 . 0.9500 ?
    C49 C50 . 1.378(2) ?
    C49 H49 . 0.9500 ?
    C50 C51 . 1.380(2) ?
    C50 H50 . 0.9500 ?
    C51 C52 . 1.385(2) ?
    C51 H51 . 0.9500 ?
    C52 H52 . 0.9500 ?
loop_
    _geom_angle_atom_site_label_1
    _geom_angle_atom_site_label_2
    _geom_angle_atom_site_label_3
    _geom_angle_site_symmetry_1
    _geom_angle_site_symmetry_3
    _geom_angle
    _geom_angle_publ_flag
    O2 S1 C1 . . 106.57(6) ?
    O2 S1 C21 . . 107.16(7) ?
    C1 S1 C21 . . 97.93(6) ?
    C7 O1 C8 . . 106.71(10) ?
    C8 C1 C2 . . 107.55(12) ?
    C8 C1 S1 . . 128.04(11) ?
    C2 C1 S1 . . 123.92(10) ?
    C7 C2 C3 . . 119.91(12) ?
    C7 C2 C1 . . 104.85(12) ?
    C3 C2 C1 . . 135.24(13) ?
    C2 C3 C4 . . 118.67(13) ?
    C2 C3 H3 . . 120.7 ?
    C4 C3 H3 . . 120.7 ?
    C3 C4 C5 . . 119.18(13) ?
    C3 C4 C9 . . 120.78(13) ?
    C5 C4 C9 . . 119.98(12) ?
    C6 C5 C4 . . 123.00(13) ?
    C6 C5 H5 . . 118.5 ?
    C4 C5 H5 . . 118.5 ?
    C7 C6 C5 . . 116.03(13) ?
    C7 C6 H6 . . 122.0 ?
    C5 C6 H6 . . 122.0 ?
    O1 C7 C6 . . 126.08(13) ?
    O1 C7 C2 . . 110.72(11) ?
    C6 C7 C2 . . 123.19(13) ?
    C1 C8 O1 . . 110.16(12) ?
    C1 C8 C15 . . 135.74(13) ?
    O1 C8 C15 . . 114.09(12) ?
    C4 C9 C10 . . 113.60(12) ?
    C4 C9 C14 . . 110.00(12) ?
    C10 C9 C14 . . 111.43(14) ?
    C4 C9 H9 . . 107.2 ?
    C10 C9 H9 . . 107.2 ?
    C14 C9 H9 . . 107.2 ?
    C9 C10 C11 . . 111.83(14) ?
    C9 C10 H10A . . 109.3 ?
    C11 C10 H10A . . 109.3 ?
    C9 C10 H10B . . 109.3 ?
    C11 C10 H10B . . 109.3 ?
    H10A C10 H10B . . 107.9 ?
    C12 C11 C10 . . 111.41(17) ?
    C12 C11 H11A . . 109.3 ?
    C10 C11 H11A . . 109.3 ?
    C12 C11 H11B . . 109.3 ?
    C10 C11 H11B . . 109.3 ?
    H11A C11 H11B . . 108.0 ?
    C13 C12 C11 . . 111.13(16) ?
    C13 C12 H12A . . 109.4 ?
    C11 C12 H12A . . 109.4 ?
    C13 C12 H12B . . 109.4 ?
    C11 C12 H12B . . 109.4 ?
    H12A C12 H12B . . 108.0 ?
    C12 C13 C14 . . 110.90(17) ?
    C12 C13 H13A . . 109.5 ?
    C14 C13 H13A . . 109.5 ?
    C12 C13 H13B . . 109.5 ?
    C14 C13 H13B . . 109.5 ?
    H13A C13 H13B . . 108.0 ?
    C9 C14 C13 . . 111.28(14) ?
    C9 C14 H14A . . 109.4 ?
    C13 C14 H14A . . 109.4 ?
    C9 C14 H14B . . 109.4 ?
    C13 C14 H14B . . 109.4 ?
    H14A C14 H14B . . 108.0 ?
    C20 C15 C16 . . 118.54(13) ?
    C20 C15 C8 . . 119.35(13) ?
    C16 C15 C8 . . 122.09(13) ?
    C17 C16 C15 . . 120.69(14) ?
    C17 C16 H16 . . 119.7 ?
    C15 C16 H16 . . 119.7 ?
    C18 C17 C16 . . 118.55(14) ?
    C18 C17 H17 . . 120.7 ?
    C16 C17 H17 . . 120.7 ?
    F1 C18 C19 . . 118.68(14) ?
    F1 C18 C17 . . 118.49(14) ?
    C19 C18 C17 . . 122.83(14) ?
    C18 C19 C20 . . 118.03(14) ?
    C18 C19 H19 . . 121.0 ?
    C20 C19 H19 . . 121.0 ?
    C19 C20 C15 . . 121.35(14) ?
    C19 C20 H20 . . 119.3 ?
    C15 C20 H20 . . 119.3 ?
    C22 C21 C26 . . 121.79(14) ?
    C22 C21 S1 . . 118.64(12) ?
    C26 C21 S1 . . 119.36(11) ?
    C21 C22 C23 . . 118.21(16) ?
    C21 C22 H22 . . 120.9 ?
    C23 C22 H22 . . 120.9 ?
    C24 C23 C22 . . 120.53(17) ?
    C24 C23 H23 . . 119.7 ?
    C22 C23 H23 . . 119.7 ?
    C23 C24 C25 . . 120.37(17) ?
    C23 C24 H24 . . 119.8 ?
    C25 C24 H24 . . 119.8 ?
    C24 C25 C26 . . 120.06(17) ?
    C24 C25 H25 . . 120.0 ?
    C26 C25 H25 . . 120.0 ?
    C25 C26 C21 . . 119.04(16) ?
    C25 C26 H26 . . 120.5 ?
    C21 C26 H26 . . 120.5 ?
    O4 S2 C27 . . 108.81(6) ?
    O4 S2 C47 . . 106.56(6) ?
    C27 S2 C47 . . 100.12(6) ?
    C34 O3 C33 . . 106.37(11) ?
    C34 C27 C28 . . 106.99(12) ?
    C34 C27 S2 . . 121.59(11) ?
    C28 C27 S2 . . 131.29(11) ?
    C33 C28 C29 . . 119.07(13) ?
    C33 C28 C27 . . 104.63(12) ?
    C29 C28 C27 . . 136.27(13) ?
    C28 C29 C30 . . 119.00(13) ?
    C28 C29 H29 . . 120.5 ?
    C30 C29 H29 . . 120.5 ?
    C29 C30 C31 . . 119.30(13) ?
    C29 C30 C35 . . 121.13(13) ?
    C31 C30 C35 . . 119.57(12) ?
    C32 C31 C30 . . 123.01(13) ?
    C32 C31 H31 . . 118.5 ?
    C30 C31 H31 . . 118.5 ?
    C33 C32 C31 . . 115.71(13) ?
    C33 C32 H32 . . 122.1 ?
    C31 C32 H32 . . 122.1 ?
    C32 C33 O3 . . 125.28(13) ?
    C32 C33 C28 . . 123.87(13) ?
    O3 C33 C28 . . 110.84(12) ?
    C27 C34 O3 . . 111.17(12) ?
    C27 C34 C41 . . 134.11(13) ?
    O3 C34 C41 . . 114.62(12) ?
    C30 C35 C40 . . 112.57(12) ?
    C30 C35 C36 . . 112.15(12) ?
    C40 C35 C36 . . 110.28(13) ?
    C30 C35 H35 . . 107.2 ?
    C40 C35 H35 . . 107.2 ?
    C36 C35 H35 . . 107.2 ?
    C35 C36 C37 . . 111.74(14) ?
    C35 C36 H36A . . 109.3 ?
    C37 C36 H36A . . 109.3 ?
    C35 C36 H36B . . 109.3 ?
    C37 C36 H36B . . 109.3 ?
    H36A C36 H36B . . 107.9 ?
    C38 C37 C36 . . 111.32(15) ?
    C38 C37 H37A . . 109.4 ?
    C36 C37 H37A . . 109.4 ?
    C38 C37 H37B . . 109.4 ?
    C36 C37 H37B . . 109.4 ?
    H37A C37 H37B . . 108.0 ?
    C39 C38 C37 . . 111.42(15) ?
    C39 C38 H38A . . 109.3 ?
    C37 C38 H38A . . 109.3 ?
    C39 C38 H38B . . 109.3 ?
    C37 C38 H38B . . 109.3 ?
    H38A C38 H38B . . 108.0 ?
    C38 C39 C40 . . 111.69(15) ?
    C38 C39 H39A . . 109.3 ?
    C40 C39 H39A . . 109.3 ?
    C38 C39 H39B . . 109.3 ?
    C40 C39 H39B . . 109.3 ?
    H39A C39 H39B . . 107.9 ?
    C35 C40 C39 . . 111.48(13) ?
    C35 C40 H40A . . 109.3 ?
    C39 C40 H40A . . 109.3 ?
    C35 C40 H40B . . 109.3 ?
    C39 C40 H40B . . 109.3 ?
    H40A C40 H40B . . 108.0 ?
    C46 C41 C42 . . 119.38(14) ?
    C46 C41 C34 . . 121.44(13) ?
    C42 C41 C34 . . 119.18(13) ?
    C43 C42 C41 . . 120.32(15) ?
    C43 C42 H42 . . 119.8 ?
    C41 C42 H42 . . 119.8 ?
    C44 C43 C42 . . 118.51(15) ?
    C44 C43 H43 . . 120.7 ?
    C42 C43 H43 . . 120.7 ?
    F2 C44 C45 . . 118.84(16) ?
    F2 C44 C43 . . 118.30(15) ?
    C45 C44 C43 . . 122.86(15) ?
    C44 C45 C46 . . 118.41(15) ?
    C44 C45 H45 . . 120.8 ?
    C46 C45 H45 . . 120.8 ?
    C45 C46 C41 . . 120.52(15) ?
    C45 C46 H46 . . 119.7 ?
    C41 C46 H46 . . 119.7 ?
    C48 C47 C52 . . 120.39(14) ?
    C48 C47 S2 . . 116.89(11) ?
    C52 C47 S2 . . 122.14(11) ?
    C47 C48 C49 . . 120.16(14) ?
    C47 C48 H48 . . 119.9 ?
    C49 C48 H48 . . 119.9 ?
    C50 C49 C48 . . 119.84(15) ?
    C50 C49 H49 . . 120.1 ?
    C48 C49 H49 . . 120.1 ?
    C49 C50 C51 . . 119.87(15) ?
    C49 C50 H50 . . 120.1 ?
    C51 C50 H50 . . 120.1 ?
    C50 C51 C52 . . 121.04(14) ?
    C50 C51 H51 . . 119.5 ?
    C52 C51 H51 . . 119.5 ?
    C51 C52 C47 . . 118.70(14) ?
    C51 C52 H52 . . 120.6 ?
    C47 C52 H52 . . 120.6 ?
loop_
    _geom_torsion_atom_site_label_1
    _geom_torsion_atom_site_label_2
    _geom_torsion_atom_site_label_3
    _geom_torsion_atom_site_label_4
    _geom_torsion_site_symmetry_1
    _geom_torsion_site_symmetry_2
    _geom_torsion_site_symmetry_3
    _geom_torsion_site_symmetry_4
    _geom_torsion
    _geom_torsion_publ_flag
    O2 S1 C1 C8 . . . . 129.92(13) ?
    C21 S1 C1 C8 . . . . -119.46(13) ?
    O2 S1 C1 C2 . . . . -41.04(13) ?
    C21 S1 C1 C2 . . . . 69.59(12) ?
    C8 C1 C2 C7 . . . . -0.03(15) ?
    S1 C1 C2 C7 . . . . 172.51(10) ?
    C8 C1 C2 C3 . . . . 179.17(15) ?
    S1 C1 C2 C3 . . . . -8.3(2) ?
    C7 C2 C3 C4 . . . . 0.5(2) ?
    C1 C2 C3 C4 . . . . -178.65(14) ?
    C2 C3 C4 C5 . . . . -1.3(2) ?
    C2 C3 C4 C9 . . . . 175.88(12) ?
    C3 C4 C5 C6 . . . . 0.9(2) ?
    C9 C4 C5 C6 . . . . -176.23(14) ?
    C4 C5 C6 C7 . . . . 0.2(2) ?
    C8 O1 C7 C6 . . . . 179.79(14) ?
    C8 O1 C7 C2 . . . . -0.35(15) ?
    C5 C6 C7 O1 . . . . 178.77(13) ?
    C5 C6 C7 C2 . . . . -1.1(2) ?
    C3 C2 C7 O1 . . . . -179.12(12) ?
    C1 C2 C7 O1 . . . . 0.24(15) ?
    C3 C2 C7 C6 . . . . 0.7(2) ?
    C1 C2 C7 C6 . . . . -179.89(13) ?
    C2 C1 C8 O1 . . . . -0.18(15) ?
    S1 C1 C8 O1 . . . . -172.32(10) ?
    C2 C1 C8 C15 . . . . -178.81(15) ?
    S1 C1 C8 C15 . . . . 9.0(2) ?
    C7 O1 C8 C1 . . . . 0.33(15) ?
    C7 O1 C8 C15 . . . . 179.28(11) ?
    C3 C4 C9 C10 . . . . 40.31(19) ?
    C5 C4 C9 C10 . . . . -142.58(15) ?
    C3 C4 C9 C14 . . . . -85.36(17) ?
    C5 C4 C9 C14 . . . . 91.75(16) ?
    C4 C9 C10 C11 . . . . -178.30(15) ?
    C14 C9 C10 C11 . . . . -53.4(2) ?
    C9 C10 C11 C12 . . . . 54.3(2) ?
    C10 C11 C12 C13 . . . . -56.0(2) ?
    C11 C12 C13 C14 . . . . 56.8(2) ?
    C4 C9 C14 C13 . . . . -178.92(15) ?
    C10 C9 C14 C13 . . . . 54.2(2) ?
    C12 C13 C14 C9 . . . . -55.9(2) ?
    C1 C8 C15 C20 . . . . -169.42(16) ?
    O1 C8 C15 C20 . . . . 11.98(18) ?
    C1 C8 C15 C16 . . . . 12.2(2) ?
    O1 C8 C15 C16 . . . . -166.43(12) ?
    C20 C15 C16 C17 . . . . 0.4(2) ?
    C8 C15 C16 C17 . . . . 178.83(13) ?
    C15 C16 C17 C18 . . . . -0.4(2) ?
    C16 C17 C18 F1 . . . . -178.38(12) ?
    C16 C17 C18 C19 . . . . 0.6(2) ?
    F1 C18 C19 C20 . . . . 178.28(13) ?
    C17 C18 C19 C20 . . . . -0.7(2) ?
    C18 C19 C20 C15 . . . . 0.7(2) ?
    C16 C15 C20 C19 . . . . -0.5(2) ?
    C8 C15 C20 C19 . . . . -178.99(14) ?
    O2 S1 C21 C22 . . . . -10.24(14) ?
    C1 S1 C21 C22 . . . . -120.38(12) ?
    O2 S1 C21 C26 . . . . 174.99(11) ?
    C1 S1 C21 C26 . . . . 64.85(13) ?
    C26 C21 C22 C23 . . . . -0.6(2) ?
    S1 C21 C22 C23 . . . . -175.20(13) ?
    C21 C22 C23 C24 . . . . 0.9(3) ?
    C22 C23 C24 C25 . . . . -0.9(3) ?
    C23 C24 C25 C26 . . . . 0.6(3) ?
    C24 C25 C26 C21 . . . . -0.2(3) ?
    C22 C21 C26 C25 . . . . 0.2(2) ?
    S1 C21 C26 C25 . . . . 174.83(13) ?
    O4 S2 C27 C34 . . . . -110.88(12) ?
    C47 S2 C27 C34 . . . . 137.62(12) ?
    O4 S2 C27 C28 . . . . 64.38(15) ?
    C47 S2 C27 C28 . . . . -47.12(14) ?
    C34 C27 C28 C33 . . . . 0.14(15) ?
    S2 C27 C28 C33 . . . . -175.64(11) ?
    C34 C27 C28 C29 . . . . -177.66(15) ?
    S2 C27 C28 C29 . . . . 6.6(3) ?
    C33 C28 C29 C30 . . . . -0.6(2) ?
    C27 C28 C29 C30 . . . . 176.98(15) ?
    C28 C29 C30 C31 . . . . 1.4(2) ?
    C28 C29 C30 C35 . . . . -178.37(12) ?
    C29 C30 C31 C32 . . . . -0.7(2) ?
    C35 C30 C31 C32 . . . . 179.06(13) ?
    C30 C31 C32 C33 . . . . -0.8(2) ?
    C31 C32 C33 O3 . . . . -177.75(13) ?
    C31 C32 C33 C28 . . . . 1.6(2) ?
    C34 O3 C33 C32 . . . . 178.94(13) ?
    C34 O3 C33 C28 . . . . -0.50(15) ?
    C29 C28 C33 C32 . . . . -1.0(2) ?
    C27 C28 C33 C32 . . . . -179.23(13) ?
    C29 C28 C33 O3 . . . . 178.49(11) ?
    C27 C28 C33 O3 . . . . 0.22(15) ?
    C28 C27 C34 O3 . . . . -0.47(16) ?
    S2 C27 C34 O3 . . . . 175.81(9) ?
    C28 C27 C34 C41 . . . . 175.71(14) ?
    S2 C27 C34 C41 . . . . -8.0(2) ?
    C33 O3 C34 C27 . . . . 0.60(15) ?
    C33 O3 C34 C41 . . . . -176.38(11) ?
    C29 C30 C35 C40 . . . . -58.93(18) ?
    C31 C30 C35 C40 . . . . 121.35(15) ?
    C29 C30 C35 C36 . . . . 66.13(18) ?
    C31 C30 C35 C36 . . . . -113.59(16) ?
    C30 C35 C36 C37 . . . . 178.43(14) ?
    C40 C35 C36 C37 . . . . -55.25(19) ?
    C35 C36 C37 C38 . . . . 55.3(2) ?
    C36 C37 C38 C39 . . . . -54.7(2) ?
    C37 C38 C39 C40 . . . . 55.0(2) ?
    C30 C35 C40 C39 . . . . -178.71(14) ?
    C36 C35 C40 C39 . . . . 55.21(18) ?
    C38 C39 C40 C35 . . . . -55.58(19) ?
    C27 C34 C41 C46 . . . . 42.2(2) ?
    O3 C34 C41 C46 . . . . -141.70(14) ?
    C27 C34 C41 C42 . . . . -137.88(17) ?
    O3 C34 C41 C42 . . . . 38.20(18) ?
    C46 C41 C42 C43 . . . . -0.9(2) ?
    C34 C41 C42 C43 . . . . 179.18(14) ?
    C41 C42 C43 C44 . . . . 0.2(2) ?
    C42 C43 C44 F2 . . . . -179.64(14) ?
    C42 C43 C44 C45 . . . . 0.6(3) ?
    F2 C44 C45 C46 . . . . 179.63(14) ?
    C43 C44 C45 C46 . . . . -0.6(3) ?
    C44 C45 C46 C41 . . . . -0.2(2) ?
    C42 C41 C46 C45 . . . . 0.9(2) ?
    C34 C41 C46 C45 . . . . -179.20(14) ?
    O4 S2 C47 C48 . . . . 25.64(13) ?
    C27 S2 C47 C48 . . . . 138.89(12) ?
    O4 S2 C47 C52 . . . . -163.09(12) ?
    C27 S2 C47 C52 . . . . -49.83(13) ?
    C52 C47 C48 C49 . . . . 0.7(2) ?
    S2 C47 C48 C49 . . . . 172.11(13) ?
    C47 C48 C49 C50 . . . . -0.4(3) ?
    C48 C49 C50 C51 . . . . 0.1(3) ?
    C49 C50 C51 C52 . . . . -0.2(2) ?
    C50 C51 C52 C47 . . . . 0.5(2) ?
    C48 C47 C52 C51 . . . . -0.7(2) ?
    S2 C47 C52 C51 . . . . -171.72(11) ?
loop_
    _geom_hbond_atom_site_label_D
    _geom_hbond_atom_site_label_H
    _geom_hbond_atom_site_label_A
    _geom_hbond_site_symmetry_A
    _geom_hbond_distance_DH
    _geom_hbond_distance_HA
    _geom_hbond_distance_DA
    _geom_hbond_angle_DHA
    C10 H10B O2 2_665 0.99 2.47 3.384(2) 152.9
    C22 H22 O2 2_665 0.95 2.42 3.2365(19) 144.0
    C19 H19 O4 2_566 0.95 2.44 3.3442(19) 159.4
    C40 H40B Cg1 2_576 0.99 2.84 3.763(2) 155.0
    C45 H45 Cg2 1_555 0.95 2.82 3.602(2) 140.3
    C50 H50 Cg1 2_666 0.95 2.80 3.619(2) 144.3
_iucr_refine_instructions_details
;
TITL 1227 IN P-1
CELL  0.71073  9.15360 12.65620 19.39390 84.67400 79.66700 72.40500
ZERR 4  0.00020  0.00020  0.00040  0.00100  0.00100  0.00100
LATT 1
SFAC C H O F S
UNIT 104 92 8 4 4
TEMP -100
PLAN 30
FMAP 2
L.S. 25
ACTA
CONF
BOND
EQIV $1  -x+1, -y+1,-z
EQIV $2 -x, -y+1, -z+1
HTAB C10 O2_$1
HTAB C22 O2_$1
HTAB C19 O4_$2
OMIT 0 1 0
BOND $H
MPLA 6 C21 C22 C23 C24 C25 C26
MPLA 9 C1 C2 C3 C4 C5 C6 C7 O1 C8
MPLA 6 C15 C16 C17 C18 C19 C20
MPLA 6 C47 C48 C49 C50 C51 C52
MPLA 9 C27 C28 C29 C30 C31 C32 C33 O3 C34
MPLA 6 C41 C42 C43 C44 C45 C46
WGHT    0.048300    0.705200
FVAR       0.14724
S1    5    0.519417    0.396717    0.142604    11.00000    0.02756    0.02615 =
         0.02752   -0.00498   -0.00089   -0.00369
F1    4    0.452881    0.117606    0.468657    11.00000    0.05303    0.04524 =
         0.03831    0.01524   -0.01631   -0.01955
O1    3    0.180930    0.546497    0.291564    11.00000    0.02946    0.02701 =
         0.02988   -0.00330    0.00210   -0.00502
O2    3    0.460268    0.404278    0.075355    11.00000    0.04044    0.04565 =
         0.03135   -0.00984   -0.00566   -0.01064
C1    1    0.369954    0.484525    0.200298    11.00000    0.02417    0.02582 =
         0.02759   -0.00327   -0.00306   -0.00557
C2    1    0.275252    0.592756    0.179667    11.00000    0.02371    0.02463 =
         0.03087   -0.00517   -0.00380   -0.00575
C3    1    0.277675    0.662330    0.119646    11.00000    0.02498    0.02648 =
         0.03018   -0.00401   -0.00264   -0.00514
AFIX  43
H3    2    0.354479    0.640183    0.079559    11.00000   -1.20000
AFIX   0
C4    1    0.164925    0.765203    0.119669    11.00000    0.02610    0.02643 =
         0.03316   -0.00431   -0.00558   -0.00609
C5    1    0.050781    0.794545    0.179523    11.00000    0.02772    0.02611 =
         0.04073   -0.00596   -0.00108   -0.00227
AFIX  43
H5    2   -0.026352    0.864286    0.178701    11.00000   -1.20000
AFIX   0
C6    1    0.046030    0.726269    0.239477    11.00000    0.02824    0.02956 =
         0.03761   -0.00692    0.00353   -0.00473
AFIX  43
H6    2   -0.031801    0.747091    0.279382    11.00000   -1.20000
AFIX   0
C7    1    0.161188    0.626149    0.237758    11.00000    0.02746    0.02689 =
         0.03026   -0.00408   -0.00111   -0.00852
C8    1    0.309133    0.460274    0.267394    11.00000    0.02533    0.02666 =
         0.02951   -0.00505   -0.00206   -0.00738
C9    1    0.168519    0.846879    0.057924    11.00000    0.02742    0.02539 =
         0.03335   -0.00259   -0.00467   -0.00169
AFIX  13
H9    2    0.061235    0.898903    0.059786    11.00000   -1.20000
AFIX   0
C10   1    0.211934    0.793201   -0.012602    11.00000    0.07659    0.03107 =
         0.03432   -0.00286   -0.01327    0.00068
AFIX  23
H10A  2    0.134484    0.755279   -0.017480    11.00000   -1.20000
H10B  2    0.314338    0.736537   -0.014634    11.00000   -1.20000
AFIX   0
C11   1    0.218905    0.878097   -0.073267    11.00000    0.07649    0.04185 =
         0.03031    0.00051   -0.00486    0.01189
AFIX  23
H11A  2    0.255811    0.839289   -0.117954    11.00000   -1.20000
H11B  2    0.113365    0.928803   -0.075175    11.00000   -1.20000
AFIX   0
C12   1    0.326518    0.945072   -0.065251    11.00000    0.05394    0.07763 =
         0.05799    0.02894    0.00853   -0.00682
AFIX  23
H12A  2    0.434168    0.895522   -0.068317    11.00000   -1.20000
H12B  2    0.324069    1.002018   -0.103988    11.00000   -1.20000
AFIX   0
C13   1    0.279177    1.001015    0.004222    11.00000    0.06462    0.05982 =
         0.06706    0.02196   -0.01781   -0.03665
AFIX  23
H13A  2    0.175154    1.055490    0.005603    11.00000   -1.20000
H13B  2    0.353659    1.041604    0.008957    11.00000   -1.20000
AFIX   0
C14   1    0.275336    0.916005    0.065290    11.00000    0.05336    0.04617 =
         0.05040    0.00872   -0.01754   -0.02477
AFIX  23
H14A  2    0.381653    0.866346    0.066823    11.00000   -1.20000
H14B  2    0.238502    0.954952    0.109927    11.00000   -1.20000
AFIX   0
C15   1    0.348320    0.368217    0.318574    11.00000    0.03013    0.02875 =
         0.02703   -0.00217   -0.00447   -0.01162
C16   1    0.490582    0.285285    0.309362    11.00000    0.02889    0.03339 =
         0.03064    0.00004   -0.00338   -0.01015
AFIX  43
H16   2    0.564126    0.287347    0.268300    11.00000   -1.20000
AFIX   0
C17   1    0.525361    0.200033    0.359603    11.00000    0.03165    0.03392 =
         0.03600    0.00130   -0.00987   -0.01001
AFIX  43
H17   2    0.621689    0.143330    0.353290    11.00000   -1.20000
AFIX   0
C18   1    0.417159    0.199420    0.418829    11.00000    0.04164    0.03392 =
         0.03041    0.00504   -0.01307   -0.01801
C19   1    0.275604    0.279022    0.430125    11.00000    0.04093    0.04346 =
         0.02856    0.00052   -0.00083   -0.01697
AFIX  43
H19   2    0.202855    0.275923    0.471323    11.00000   -1.20000
AFIX   0
C20   1    0.242335    0.363789    0.379654    11.00000    0.03280    0.03537 =
         0.03171   -0.00256    0.00029   -0.00826
AFIX  43
H20   2    0.145643    0.420039    0.386644    11.00000   -1.20000
AFIX   0
C21   1    0.654524    0.477435    0.130453    11.00000    0.02497    0.02850 =
         0.03083   -0.00330   -0.00061   -0.00346
C22   1    0.700691    0.515502    0.063593    11.00000    0.03779    0.04355 =
         0.03289    0.00064   -0.00086   -0.00985
AFIX  43
H22   2    0.656351    0.504472    0.025141    11.00000   -1.20000
AFIX   0
C23   1    0.814236    0.570634    0.053935    11.00000    0.05350    0.05614 =
         0.05043    0.00473    0.00708   -0.02317
AFIX  43
H23   2    0.846843    0.598493    0.008466    11.00000   -1.20000
AFIX   0
C24   1    0.879481    0.585000    0.109850    11.00000    0.04793    0.06116 =
         0.06873   -0.01175    0.00605   -0.03041
AFIX  43
H24   2    0.957786    0.621717    0.102556    11.00000   -1.20000
AFIX   0
C25   1    0.831658    0.546318    0.176410    11.00000    0.04505    0.06441 =
         0.05423   -0.01566   -0.00477   -0.02468
AFIX  43
H25   2    0.876397    0.557089    0.214797    11.00000   -1.20000
AFIX   0
C26   1    0.718737    0.491932    0.187244    11.00000    0.03712    0.04581 =
         0.03338   -0.00529   -0.00345   -0.01279
AFIX  43
H26   2    0.685587    0.464887    0.232871    11.00000   -1.20000
AFIX   0
S2    5    0.205230    0.671691    0.453119    11.00000    0.02954    0.03502 =
         0.02710   -0.00730   -0.00245   -0.01072
F2    4    0.645050    0.830891    0.174787    11.00000    0.07420    0.05912 =
         0.03782   -0.00141    0.01844   -0.01947
O3    3    0.257429    0.964322    0.470255    11.00000    0.03179    0.03176 =
         0.02924    0.00051   -0.00505   -0.01051
O4    3    0.041451    0.679653    0.447322    11.00000    0.03558    0.04621 =
         0.04151   -0.00625   -0.01277   -0.01585
C27   1    0.209678    0.798408    0.481615    11.00000    0.02559    0.03339 =
         0.02700   -0.00377   -0.00379   -0.00897
C28   1    0.141250    0.854318    0.546803    11.00000    0.02408    0.02944 =
         0.02863   -0.00376   -0.00674   -0.00675
C29   1    0.061466    0.829208    0.611482    11.00000    0.02604    0.02907 =
         0.03134   -0.00429   -0.00308   -0.00891
AFIX  43
H29   2    0.036434    0.761057    0.619532    11.00000   -1.20000
AFIX   0
C30   1    0.018922    0.905826    0.664255    11.00000    0.02404    0.03227 =
         0.03064   -0.00552   -0.00336   -0.00690
C31   1    0.054486    1.006674    0.650433    11.00000    0.03052    0.02973 =
         0.03498   -0.00781   -0.00449   -0.00595
AFIX  43
H31   2    0.024028    1.058409    0.686576    11.00000   -1.20000
AFIX   0
C32   1    0.132216    1.034470    0.586326    11.00000    0.03352    0.02674 =
         0.03883   -0.00210   -0.00679   -0.00907
AFIX  43
H32   2    0.154443    1.103554    0.577461    11.00000   -1.20000
AFIX   0
C33   1    0.175024    0.955441    0.536413    11.00000    0.02493    0.03098 =
         0.02906    0.00149   -0.00612   -0.00747
C34   1    0.277478    0.867702    0.438440    11.00000    0.02540    0.03406 =
         0.02917   -0.00161   -0.00788   -0.00829
C35   1   -0.064089    0.881470    0.736036    11.00000    0.03013    0.03373 =
         0.02959   -0.00852   -0.00055   -0.01018
AFIX  13
H35   2   -0.088556    0.949087    0.763852    11.00000   -1.20000
AFIX   0
C36   1    0.038153    0.785547    0.775520    11.00000    0.03844    0.05855 =
         0.03157   -0.00163   -0.00455   -0.00392
AFIX  23
H36A  2    0.134374    0.803105    0.779809    11.00000   -1.20000
H36B  2    0.067890    0.717667    0.748392    11.00000   -1.20000
AFIX   0
C37   1   -0.045297    0.763644    0.848848    11.00000    0.05498    0.06031 =
         0.03172    0.00193   -0.00492   -0.00944
AFIX  23
H37A  2    0.021644    0.697985    0.871507    11.00000   -1.20000
H37B  2   -0.063842    0.828159    0.877893    11.00000   -1.20000
AFIX   0
C38   1   -0.198856    0.743666    0.845445    11.00000    0.07590    0.06024 =
         0.03646    0.00023    0.00274   -0.03613
AFIX  23
H38A  2   -0.179356    0.673633    0.821705    11.00000   -1.20000
H38B  2   -0.253457    0.735628    0.893664    11.00000   -1.20000
AFIX   0
C39   1   -0.300775    0.838017    0.806209    11.00000    0.04112    0.07008 =
         0.03785   -0.00888    0.00340   -0.03071
AFIX  23
H39A  2   -0.331093    0.906116    0.833163    11.00000   -1.20000
H39B  2   -0.396636    0.819867    0.802033    11.00000   -1.20000
AFIX   0
C40   1   -0.217686    0.859754    0.732910    11.00000    0.03332    0.05359 =
         0.03477   -0.00281   -0.00310   -0.01855
AFIX  23
H40A  2   -0.198046    0.794745    0.704153    11.00000   -1.20000
H40B  2   -0.285371    0.924722    0.710011    11.00000   -1.20000
AFIX   0
C41   1    0.371820    0.858184    0.368428    11.00000    0.02794    0.03380 =
         0.02723    0.00247   -0.00507   -0.00798
C42   1    0.500583    0.898690    0.355658    11.00000    0.03228    0.03734 =
         0.03413    0.00019   -0.00442   -0.01116
AFIX  43
H42   2    0.525063    0.932685    0.391973    11.00000   -1.20000
AFIX   0
C43   1    0.592801    0.889481    0.290200    11.00000    0.03633    0.04032 =
         0.04257    0.00309    0.00214   -0.01400
AFIX  43
H43   2    0.680792    0.916595    0.281184    11.00000   -1.20000
AFIX   0
C44   1    0.554131    0.840202    0.238544    11.00000    0.04710    0.03796 =
         0.02899    0.00422    0.00575   -0.00757
C45   1    0.427465    0.800652    0.248864    11.00000    0.05227    0.04454 =
         0.02718   -0.00015   -0.00774   -0.01328
AFIX  43
H45   2    0.403322    0.767690    0.211977    11.00000   -1.20000
AFIX   0
C46   1    0.335483    0.809993    0.314523    11.00000    0.03732    0.04459 =
         0.02941    0.00245   -0.00844   -0.01459
AFIX  43
H46   2    0.247108    0.783327    0.322759    11.00000   -1.20000
AFIX   0
C47   1    0.250908    0.583643    0.529085    11.00000    0.02629    0.03050 =
         0.02825   -0.00844   -0.00069   -0.00802
C48   1    0.168402    0.507492    0.549137    11.00000    0.03369    0.04617 =
         0.03731   -0.00457   -0.00640   -0.01964
AFIX  43
H48   2    0.083193    0.509824    0.526770    11.00000   -1.20000
AFIX   0
C49   1    0.209886    0.427955    0.601733    11.00000    0.05049    0.04559 =
         0.04414    0.00173   -0.00639   -0.02653
AFIX  43
H49   2    0.152879    0.375953    0.615663    11.00000   -1.20000
AFIX   0
C50   1    0.334051    0.424325    0.633866    11.00000    0.05035    0.03698 =
         0.03457   -0.00237   -0.00853   -0.01111
AFIX  43
H50   2    0.362860    0.369755    0.669945    11.00000   -1.20000
AFIX   0
C51   1    0.416498    0.500129    0.613535    11.00000    0.03618    0.03903 =
         0.03940   -0.00873   -0.01225   -0.00767
AFIX  43
H51   2    0.501795    0.497323    0.635974    11.00000   -1.20000
AFIX   0
C52   1    0.376746    0.580259    0.560894    11.00000    0.03159    0.03434 =
         0.03953   -0.00832   -0.00568   -0.01351
AFIX  43
H52   2    0.434408    0.631831    0.546851    11.00000   -1.20000
HKLF 4
REM  1227 IN P-1
REM R1 =  0.0393 for   8650 Fo > 4sig(Fo)  and  0.0487 for all  10483 data
REM    541 parameters refined using      0 restraints
END
WGHT      0.0518      0.6196
REM Highest difference peak  0.364,  deepest hole -0.376,  1-sigma level  0.048
Q1    1   0.5850  0.3098  0.1572  11.00000  0.05    0.36
Q2    1   0.4389  0.4499  0.1702  11.00000  0.05    0.25
Q3    1   0.2238  0.8363  0.4523  11.00000  0.05    0.25
Q4    1   0.3226  0.5369  0.1806  11.00000  0.05    0.25
Q5    1   0.1759  0.8937  0.5455  11.00000  0.05    0.24
Q6    1   0.1693  0.8187  0.5163  11.00000  0.05    0.24
Q7    1   0.3278  0.8642  0.4019  11.00000  0.05    0.23
Q8    1   0.2164  0.6050  0.2047  11.00000  0.05    0.23
Q9    1   0.4166  0.8942  0.3590  11.00000  0.05    0.23
Q10   1   0.3397  0.8775  0.0373  11.00000  0.05    0.22
Q11   1   0.2394  0.7201  0.1228  11.00000  0.05    0.22
Q12   1   0.3160  0.3701  0.3530  11.00000  0.05    0.22
Q13   1  -0.1359  0.8668  0.7347  11.00000  0.05    0.22
Q14   1   0.0365  0.8662  0.6402  11.00000  0.05    0.21
Q15   1   0.2742  0.9111  0.4510  11.00000  0.05    0.21
Q16   1  -0.2594  0.8447  0.7702  11.00000  0.05    0.21
Q17   1   0.5821  0.4553  0.1377  11.00000  0.05    0.20
Q18   1   0.2649  0.6217  0.1492  11.00000  0.05    0.20
Q19   1   0.1952  0.7467  0.4672  11.00000  0.05    0.20
Q20   1   0.2960  0.5889  0.5539  11.00000  0.05    0.20
Q21   1   0.5062  0.2476  0.3408  11.00000  0.05    0.20
Q22   1  -0.0348  0.8918  0.6969  11.00000  0.05    0.19
Q23   1   0.3737  0.4752  0.2372  11.00000  0.05    0.19
Q24   1   0.1379  0.8310  0.5823  11.00000  0.05    0.19
Q25   1   0.1114  1.0112  0.5495  11.00000  0.05    0.19
Q26   1   0.6652  0.5128  0.1599  11.00000  0.05    0.18
Q27   1   0.4168  0.3233  0.3111  11.00000  0.05    0.18
Q28   1   0.4016  0.4430  0.6107  11.00000  0.05    0.18
Q29   1   0.3312  0.4100  0.2926  11.00000  0.05    0.18
Q30   1   0.2230  0.6276  0.5019  11.00000  0.05    0.18
;
