# Supplementary material for: 5-Cyclo­hexyl-2-(4-fluoro­phen­yl)-3-phenyl­sulfinyl-1-benzo­furan
Source: Acta Crystallogr Sect E Struct Rep Online. 2013 Aug 21;69(Pt 9):o1452. doi: 10.1107/S1600536813022678 (PMC3884427; doi:10.1107/S1600536813022678)
Supplement: Supplementary file 2 [file e-69-o1452-Isup2.hkl]

# 
# h,k,l, Fc-squared, Fo-squared, sigma(Fo-squared) and status flag 
# 
data_I
_shelx_title ' 1227 IN P-1' 
_shelx_refln_list_code          4 
_shelx_F_calc_maximum      230.64 
_exptl_crystal_F_000       880.00 
_reflns_d_resolution_high  0.7828 
 
loop_ 
 _symmetry_equiv_pos_as_xyz 
 'x, y, z' 
 '-x, -y, -z' 
 
_cell_length_a     9.1536 
_cell_length_b    12.6562 
_cell_length_c    19.3939 
_cell_angle_alpha  84.674 
_cell_angle_beta   79.667 
_cell_angle_gamma  72.405 
 
_shelx_F_squared_multiplier     1.000 
 
loop_ 
 _refln_index_h 
 _refln_index_k 
 _refln_index_l 
 _refln_F_squared_calc 
 _refln_F_squared_meas 
 _refln_F_squared_sigma 
 _refln_observed_status 
   1   0   0     1065.19     1072.67     13.72 o 
   2   0   0     6590.48     6337.28     92.36 o 
   3   0   0      912.84      803.64      7.76 o 
   4   0   0     2466.32     2419.64     25.92 o 
   5   0   0      109.07      126.25      2.80 o 
   6   0   0      779.37      833.16     15.22 o 
   7   0   0      262.42      263.75     10.52 o 
   8   0   0      182.84      204.14      5.51 o 
   9   0   0      526.23      525.26     10.82 o 
  10   0   0       28.75       32.47      3.45 o 
  11   0   0        0.10        3.43      3.56 o 
 -10   1   0        3.84        9.84      3.71 o 
  -9   1   0       22.97       24.24      3.17 o 
  -8   1   0       44.44       50.45      2.97 o 
  -7   1   0       50.90       49.20      2.73 o 
  -6   1   0     1804.75     1839.07     24.34 o 
  -5   1   0      202.62      197.30      3.64 o 
  -4   1   0       31.75       46.09      1.94 o 
  -3   1   0     1564.92     1459.63     13.41 o 
  -2   1   0      341.62      300.93      3.52 o 
  -1   1   0      477.80      508.96      5.49 o 
   1   1   0    10164.08     8933.27    124.60 o 
   2   1   0    11117.14    10044.37    148.91 o 
   3   1   0      340.31      336.82      4.26 o 
   4   1   0       28.15       27.44      1.47 o 
   5   1   0      107.97      103.46      2.32 o 
   6   1   0       10.34        3.44      1.08 o 
   7   1   0      764.37      761.04     11.99 o 
   8   1   0       54.26       56.08      3.30 o 
   9   1   0       55.90       51.62      3.43 o 
  10   1   0      191.56      194.93      6.17 o 
  11   1   0        0.03       -0.46      3.23 o 
 -10   2   0       20.10       28.00      8.69 o 
  -9   2   0       39.21       36.25      3.01 o 
  -8   2   0        6.20        6.85      1.61 o 
  -7   2   0      326.99      310.67      7.52 o 
  -6   2   0       72.59       70.67      2.80 o 
  -5   2   0        0.17        1.17      0.86 o 
  -4   2   0     1271.43     1375.44     14.81 o 
  -3   2   0      572.88      640.12      7.04 o 
  -2   2   0     6221.95     6450.64     55.43 o 
  -1   2   0     4354.96     4401.08     38.17 o 
   0   2   0      550.04      524.40      5.37 o 
   1   2   0       89.09       84.36      1.34 o 
   2   2   0     1406.13     1494.27     18.24 o 
   3   2   0      350.45      323.71      3.98 o 
   4   2   0        9.62       21.95      1.28 o 
   5   2   0     2802.83     3177.42     31.29 o 
   6   2   0       83.05       97.14      2.76 o 
   7   2   0      139.25      159.66      5.80 o 
   8   2   0      255.33      235.40      6.36 o 
   9   2   0        0.53        1.61      1.89 o 
  10   2   0       27.39       19.45      3.16 o 
  11   2   0        0.03        0.44      3.38 o 
 -10   3   0      220.49      256.06     18.97 o 
  -9   3   0       50.37       56.04      6.31 o 
  -8   3   0       12.82       13.44      1.88 o 
  -7   3   0        0.74        2.59      1.37 o 
  -6   3   0       21.61       15.34      1.75 o 
  -5   3   0      112.00      115.10      2.79 o 
  -4   3   0     1139.84     1143.91     12.02 o 
  -3   3   0      619.88      686.27      7.60 o 
  -2   3   0      159.41      167.48      3.15 o 
  -1   3   0     2219.25     2276.74     19.74 o 
   0   3   0    11890.60    11443.58    120.31 o 
   1   3   0     2338.66     2431.21     21.75 o 
   2   3   0      936.50      910.78      9.32 o 
   3   3   0     5712.18     6078.02     60.77 o 
   4   3   0     2885.34     3158.21     30.44 o 
   5   3   0       75.49      108.09      2.37 o 
   6   3   0      277.59      338.57      5.56 o 
   7   3   0      473.42      470.22      7.91 o 
   8   3   0      489.79      508.33     10.31 o 
   9   3   0      161.47      159.61      5.87 o 
  10   3   0      202.92      183.47      6.05 o 
  11   3   0        8.31       15.77      4.53 o 
  -9   4   0       56.87       51.87      3.67 o 
  -8   4   0      134.81      105.19      4.26 o 
  -7   4   0       19.47       19.29      1.89 o 
  -6   4   0       82.94       70.77      2.69 o 
  -5   4   0       27.32       25.66      1.71 o 
  -4   4   0      348.83      385.40      7.71 o 
  -3   4   0     1864.45     1722.50     17.11 o 
  -2   4   0      145.99       93.53      1.83 o 
  -1   4   0      685.49      700.92      7.38 o 
   0   4   0     1986.04     2008.38     16.76 o 
   1   4   0     6610.84     6411.61     56.27 o 
   2   4   0      785.61      775.82      7.73 o 
   3   4   0      157.18      143.67      2.44 o 
   4   4   0       65.83       70.05      1.90 o 
   5   4   0       24.27       31.55      1.39 o 
   6   4   0       64.72       59.79      2.38 o 
   7   4   0      297.18      252.30     16.37 o 
   8   4   0      155.51      139.55      8.32 o 
   9   4   0      493.25      515.54     10.76 o 
  10   4   0      110.59      118.73      7.39 o 
  11   4   0       16.64       22.19      5.14 o 
  -9   5   0       13.55       12.78      2.54 o 
  -8   5   0       22.51       17.50      2.67 o 
  -7   5   0       11.52        9.75      1.70 o 
  -6   5   0        3.00        6.31      1.91 o 
  -5   5   0      271.46      294.78      5.42 o 
  -4   5   0        2.48        4.32      0.92 o 
  -3   5   0      418.19      432.34      5.53 o 
  -2   5   0     1482.38     1346.64     14.28 o 
  -1   5   0        0.10        3.84      1.62 o 
   0   5   0      901.65      848.69      7.83 o 
   1   5   0      707.19      682.39      7.08 o 
   2   5   0      952.65     1090.50     11.35 o 
   3   5   0      391.25      435.55      5.31 o 
   4   5   0        8.27        7.59      0.98 o 
   5   5   0        1.83        2.25      0.75 o 
   6   5   0        0.14        1.28      0.87 o 
   7   5   0      179.80      181.10      4.51 o 
   8   5   0       15.11       16.85      2.57 o 
   9   5   0       65.84       53.91      4.54 o 
  10   5   0      120.83      127.28      5.23 o 
  11   5   0      153.13      167.75      9.96 o 
  -8   6   0       43.67       54.57      3.72 o 
  -7   6   0      154.02      152.54      4.58 o 
  -6   6   0        6.20       14.42      1.83 o 
  -5   6   0        3.39        1.31      1.17 o 
  -4   6   0       80.91       83.48      2.74 o 
  -3   6   0      428.86      429.05      7.58 o 
  -2   6   0      485.09      484.93      6.34 o 
  -1   6   0      204.52      261.25      3.58 o 
   0   6   0      280.78      309.43      4.11 o 
   1   6   0     1091.17     1062.22     11.34 o 
   2   6   0     2050.60     2048.47     20.36 o 
   3   6   0      638.01      562.82      7.25 o 
   4   6   0     1409.01     1546.01     15.92 o 
   5   6   0     1489.70     1552.55     17.19 o 
   6   6   0      564.80      625.02      8.94 o 
   7   6   0      200.00      198.30      5.73 o 
   8   6   0      550.76      525.44      9.21 o 
   9   6   0        0.19        0.22      1.64 o 
  10   6   0       89.33       99.41      4.69 o 
  11   6   0        5.38        1.81      8.46 o 
  -8   7   0       49.28       55.93      4.31 o 
  -7   7   0       19.27       22.00      2.87 o 
  -6   7   0      360.92      361.03      6.78 o 
  -5   7   0      205.05      199.28      4.64 o 
  -4   7   0       90.97       99.20      3.12 o 
  -3   7   0       15.79       19.57      1.45 o 
  -2   7   0      212.42      212.52      3.57 o 
  -1   7   0      547.77      524.21      6.08 o 
   0   7   0       96.07      119.44      2.43 o 
   1   7   0      670.01      690.44      7.75 o 
   2   7   0      462.45      419.66      5.53 o 
   3   7   0      295.66      271.16      4.16 o 
   4   7   0      175.43      184.23      3.42 o 
   5   7   0       26.94       22.49      1.68 o 
   6   7   0      601.34      581.91      8.56 o 
   7   7   0       37.23       54.10      3.02 o 
   8   7   0       27.25       26.14      2.45 o 
   9   7   0      291.78      279.73      7.58 o 
  10   7   0       20.06       15.48      3.00 o 
  11   7   0       14.65       12.39      4.61 o 
  -7   8   0       91.96       97.75      5.41 o 
  -6   8   0       41.90       50.19      3.35 o 
  -5   8   0       79.34       83.40      3.12 o 
  -4   8   0       44.59       35.99      2.31 o 
  -3   8   0       26.67       23.44      1.59 o 
  -2   8   0      663.62      651.21      7.89 o 
  -1   8   0        0.65        0.00      0.69 o 
   0   8   0       24.25       35.59      1.53 o 
   1   8   0      830.43      725.29      8.32 o 
   2   8   0        2.78        3.28      0.86 o 
   3   8   0       67.17       64.23      2.02 o 
   4   8   0      109.93      101.99      3.30 o 
   5   8   0      207.96      218.39      4.51 o 
   6   8   0      158.12      150.21      4.87 o 
   7   8   0        3.61        2.98      1.92 o 
   8   8   0      306.71      290.57      8.52 o 
   9   8   0        6.69       -1.04      1.97 o 
  10   8   0      396.10      430.62     20.89 o 
  11   8   0       26.89       35.87      5.92 o 
  -7   9   0        3.06        2.76      2.78 o 
  -6   9   0        2.38        2.79      2.50 o 
  -5   9   0     1155.49     1102.65     18.94 o 
  -4   9   0      162.06      147.89      6.89 o 
  -3   9   0        2.88        9.37      1.36 o 
  -2   9   0      241.90      218.28      4.38 o 
  -1   9   0      981.90      954.30     10.20 o 
   0   9   0        1.45       14.23      2.75 o 
   1   9   0      461.65      440.99      6.91 o 
   2   9   0       18.75       12.16      1.16 o 
   3   9   0       32.44       44.26      1.90 o 
   4   9   0       22.93       26.16      1.60 o 
   5   9   0        8.19        9.06      1.31 o 
   6   9   0      442.76      414.30     11.52 o 
   7   9   0      128.06      110.97      4.69 o 
   8   9   0       26.26       31.35      3.09 o 
   9   9   0        4.65       11.94      3.18 o 
  10   9   0       11.01        8.56      2.93 o 
  -6  10   0       47.81       49.26      4.34 o 
  -5  10   0      124.00      107.34      5.56 o 
  -4  10   0      409.17      398.47      9.16 o 
  -3  10   0      345.66      305.81      7.68 o 
  -2  10   0     1525.08     1516.67     17.13 o 
  -1  10   0     1802.48     1732.87     20.36 o 
   0  10   0      424.00      439.06      6.24 o 
   1  10   0       40.30       46.91      2.26 o 
   2  10   0      780.94      761.60      9.16 o 
   3  10   0      672.90      688.46      9.39 o 
   4  10   0      560.68      568.79      8.19 o 
   5  10   0      171.87      179.48      4.08 o 
   6  10   0        5.17        9.40      1.87 o 
   7  10   0      160.62      157.17      5.49 o 
   8  10   0       77.89       72.82      4.09 o 
   9  10   0       15.65       18.83      3.23 o 
  10  10   0        0.86        8.84      6.43 o 
  -5  11   0       49.31       51.59      4.54 o 
  -4  11   0        1.66        0.23      1.78 o 
  -3  11   0      215.33      232.97      6.68 o 
  -2  11   0       54.07       54.51      3.45 o 
  -1  11   0       17.03       18.57      4.03 o 
   0  11   0      438.87      435.79      8.28 o 
   1  11   0       12.86       12.08      1.90 o 
   2  11   0       39.26       32.97      2.01 o 
   3  11   0      135.40      118.81      3.43 o 
   4  11   0       28.53       32.54      2.34 o 
   5  11   0        6.14        3.21      1.62 o 
   6  11   0        5.32        0.92      1.53 o 
   7  11   0      135.80      131.39      5.23 o 
   8  11   0      245.66      226.45      7.88 o 
   9  11   0       21.92       19.19      3.35 o 
  10  11   0        0.35        2.75      2.82 o 
  -4  12   0       21.43       20.35      3.38 o 
  -3  12   0       40.80       38.22      3.95 o 
  -2  12   0        0.16       -1.80      1.77 o 
  -1  12   0      183.49      185.14      8.11 o 
   0  12   0        4.89        8.45      2.12 o 
   1  12   0      168.82      154.87      4.63 o 
   2  12   0       77.68       72.30      3.27 o 
   3  12   0       41.38       46.65      2.79 o 
   4  12   0      198.63      177.88      5.77 o 
   5  12   0       27.61       18.54      2.96 o 
   6  12   0        0.04        4.13      2.59 o 
   7  12   0       51.38       51.37      6.40 o 
   8  12   0        0.74        1.03      2.65 o 
   9  12   0       17.21       20.43      3.44 o 
  -3  13   0        8.64       12.27      3.22 o 
  -2  13   0       41.65       48.52      5.40 o 
  -1  13   0        1.11        1.20      2.40 o 
   0  13   0      131.99      141.50     10.36 o 
   1  13   0       96.52       92.98      8.55 o 
   2  13   0       32.57       32.70      3.44 o 
   3  13   0      138.31      153.53      5.98 o 
   4  13   0        8.49       14.14      3.42 o 
   5  13   0       24.87       14.90      2.99 o 
   6  13   0      267.73      250.54      8.30 o 
   7  13   0       14.53       20.19      4.72 o 
   8  13   0       71.32       51.53      5.42 o 
   9  13   0        5.90        4.05      2.82 o 
  -2  14   0       91.78      101.43      8.17 o 
  -1  14   0      153.16      162.06      7.00 o 
   0  14   0       15.57       24.11      4.71 o 
   1  14   0       39.12       39.90      5.31 o 
   2  14   0        1.70        4.08      2.42 o 
   3  14   0      336.26      356.18     11.85 o 
   4  14   0      115.00      108.62      5.34 o 
   5  14   0        6.37        7.86      2.81 o 
   6  14   0       94.63      108.73      5.73 o 
   7  14   0        7.89       10.08      3.45 o 
   8  14   0      107.44      102.81      9.58 o 
   0  15   0       90.45       98.85      8.38 o 
   1  15   0       34.35       39.05      4.03 o 
   2  15   0        0.19        1.37      2.37 o 
   3  15   0        1.09        8.73      2.81 o 
   4  15   0      280.81      281.09     13.03 o 
   5  15   0        3.25        2.55      3.06 o 
   6  15   0       11.59       18.00      8.00 o 
   7  15   0      104.42      124.55      9.64 o 
   3  16   0       19.59       13.48      3.29 o 
   4  16   0      138.37      152.47      7.76 o 
  -3 -16   1        4.15        1.35      3.18 o 
  -6 -15   1      201.51      202.50     11.66 o 
  -5 -15   1        8.28        6.38      3.06 o 
  -4 -15   1       25.32       25.12      4.03 o 
  -3 -15   1       60.39       74.53      5.49 o 
  -2 -15   1       21.75       23.45      6.00 o 
  -1 -15   1       17.52       17.82      6.40 o 
   0 -15   1       28.09       26.80      3.76 o 
  -8 -14   1      115.85      138.10      9.69 o 
  -7 -14   1        4.99        7.39      2.79 o 
  -6 -14   1       29.73       30.38      3.51 o 
  -5 -14   1        3.81        1.67      2.73 o 
  -4 -14   1        4.14        2.55      4.57 o 
  -3 -14   1      123.83      121.22      5.83 o 
  -2 -14   1       33.90       39.05      3.74 o 
  -1 -14   1      368.88      396.80     11.02 o 
   0 -14   1       26.68       24.35      3.47 o 
   1 -14   1      106.37      119.21      6.11 o 
   2 -14   1       54.47       51.28      4.61 o 
  -9 -13   1       44.05       47.88      6.40 o 
  -8 -13   1       43.04       43.18      3.82 o 
  -7 -13   1        1.73       -0.31      2.29 o 
  -6 -13   1       54.56       56.89      4.28 o 
  -5 -13   1      189.42      179.95     10.19 o 
  -4 -13   1        0.37       -0.75      1.68 o 
  -3 -13   1      204.63      215.25      7.12 o 
  -2 -13   1        6.74        5.39      2.37 o 
  -1 -13   1      121.16      124.65      7.47 o 
   0 -13   1      368.36      373.42     13.17 o 
   1 -13   1       24.92       26.14      3.64 o 
   2 -13   1       34.28       40.16      5.69 o 
   3 -13   1       23.04       32.76      3.88 o 
  -9 -12   1       34.59       33.29      5.38 o 
  -8 -12   1       99.34       97.19      5.71 o 
  -7 -12   1      219.93      205.92      7.30 o 
  -6 -12   1       97.04       96.77      4.01 o 
  -5 -12   1       91.25       84.42      3.69 o 
  -4 -12   1        5.20        3.21      1.46 o 
  -3 -12   1       32.60       33.86      2.42 o 
  -2 -12   1       42.38       41.76      3.09 o 
  -1 -12   1       29.44       28.46      3.83 o 
   0 -12   1       39.21       41.24      3.04 o 
   1 -12   1        0.34        1.88      2.71 o 
   2 -12   1      128.84      119.93      5.08 o 
   3 -12   1       48.07       40.15      4.11 o 
   4 -12   1        0.53        1.88      2.70 o 
 -10 -11   1        6.21        1.60      3.84 o 
  -9 -11   1        1.69        2.33      2.48 o 
  -8 -11   1       13.62       13.20      2.35 o 
  -7 -11   1        4.64       10.83      3.12 o 
  -6 -11   1        0.02       -0.01      1.55 o 
  -5 -11   1       59.13       61.20      3.08 o 
  -4 -11   1       78.40       61.32      3.88 o 
  -3 -11   1       34.98       39.09      2.12 o 
  -2 -11   1      205.92      193.39      5.15 o 
  -1 -11   1       51.69       52.59      2.35 o 
   0 -11   1      436.97      412.29      8.92 o 
   1 -11   1      333.33      334.00      8.78 o 
   2 -11   1       84.62       86.93      4.89 o 
   3 -11   1      110.21      103.22      4.46 o 
   4 -11   1       47.38       45.74      3.39 o 
   5 -11   1       10.29        6.95      2.97 o 
 -10 -10   1        0.86        2.93      3.72 o 
  -9 -10   1       22.35       24.90      2.86 o 
  -8 -10   1       38.34       46.42      6.14 o 
  -7 -10   1        0.26       -0.21      1.91 o 
  -6 -10   1      141.56      124.08      5.88 o 
  -5 -10   1      260.12      228.24      5.53 o 
  -4 -10   1       95.93       98.21      2.92 o 
  -3 -10   1      205.24      216.18      4.15 o 
  -2 -10   1        2.12        1.39      1.07 o 
  -1 -10   1      395.85      386.56      5.97 o 
   0 -10   1       76.44       76.24      2.41 o 
   1 -10   1      731.43      725.68     10.85 o 
   2 -10   1       22.64       15.95      2.26 o 
   3 -10   1      375.19      358.22      8.32 o 
   4 -10   1        5.31        4.05      2.03 o 
   5 -10   1        6.81        6.92      2.24 o 
   6 -10   1        5.69        7.05      4.05 o 
 -10  -9   1       36.93       30.60      5.15 o 
  -9  -9   1        0.06       -1.79      1.82 o 
  -8  -9   1      254.22      236.18      6.80 o 
  -7  -9   1      302.09      320.20      7.83 o 
  -6  -9   1      128.50      136.53      4.75 o 
  -5  -9   1        4.29        8.37      1.31 o 
  -4  -9   1      587.46      542.21      7.62 o 
  -3  -9   1     1377.13     1407.01     15.28 o 
  -2  -9   1      776.73      767.68      8.95 o 
  -1  -9   1      641.53      622.39      7.62 o 
   0  -9   1      137.93      123.86      2.83 o 
   1  -9   1       35.94       33.00      1.66 o 
   2  -9   1      774.60      777.83      9.82 o 
   3  -9   1      201.83      190.59      4.43 o 
   4  -9   1        4.20        6.04      2.44 o 
   5  -9   1        8.14       11.56      2.32 o 
   6  -9   1       84.31       78.99      5.13 o 
   7  -9   1        8.50        9.62      3.13 o 
 -11  -8   1        2.92       -2.61      3.89 o 
 -10  -8   1      204.66      253.93      9.81 o 
  -9  -8   1       34.67       33.29      2.92 o 
  -8  -8   1      411.25      378.68      9.17 o 
  -7  -8   1       25.97       34.11      2.79 o 
  -6  -8   1      697.38      673.18     12.74 o 
  -5  -8   1       89.54       86.09      2.71 o 
  -4  -8   1      507.00      504.48      6.72 o 
  -3  -8   1     1995.05     2007.36     20.52 o 
  -2  -8   1      234.94      207.42      3.50 o 
  -1  -8   1      146.40      146.70      2.87 o 
   0  -8   1      447.08      423.89      5.60 o 
   1  -8   1        7.66        8.71      0.95 o 
   2  -8   1      336.06      333.27      5.78 o 
   3  -8   1      996.92      959.17     12.33 o 
   4  -8   1      460.15      456.25      7.48 o 
   5  -8   1       93.02       86.77      4.14 o 
   6  -8   1        2.45        2.18      2.02 o 
   7  -8   1      368.25      368.36     10.80 o 
 -11  -7   1        0.06       -1.46      3.38 o 
 -10  -7   1      185.05      179.10      8.27 o 
  -9  -7   1        2.26        4.92      1.94 o 
  -8  -7   1       54.76       54.71      4.99 o 
  -7  -7   1        0.02        0.35      1.56 o 
  -6  -7   1      314.13      351.57      7.66 o 
  -5  -7   1        4.48       13.98      1.49 o 
  -4  -7   1       81.02       96.52      2.86 o 
  -3  -7   1      158.54      219.98      3.59 o 
  -2  -7   1       95.66      101.43      2.32 o 
  -1  -7   1     1890.14     2119.70     21.77 o 
   0  -7   1     1191.52     1211.20     12.38 o 
   1  -7   1     1347.36     1271.26     13.76 o 
   2  -7   1        2.44        4.83      0.85 o 
   3  -7   1       41.47       35.90      1.76 o 
   4  -7   1      757.09      672.21      9.58 o 
   5  -7   1      104.85      114.73      4.34 o 
   6  -7   1       73.78       63.14      3.28 o 
   7  -7   1      144.55      150.35      7.45 o 
   8  -7   1      148.38      159.64      7.74 o 
 -11  -6   1      338.87      332.89     14.18 o 
 -10  -6   1       31.00       13.62      4.98 o 
  -9  -6   1        0.00       -1.84      1.68 o 
  -8  -6   1      120.09      110.87      4.34 o 
  -7  -6   1       10.01        5.64      1.77 o 
  -6  -6   1      210.67      199.69      4.52 o 
  -5  -6   1      691.95      703.63      9.66 o 
  -4  -6   1        0.17        4.51      0.81 o 
  -3  -6   1      628.93      684.67      7.85 o 
  -2  -6   1       42.25       32.68      1.31 o 
  -1  -6   1      504.56      526.78      6.07 o 
   0  -6   1     1151.62     1257.47     12.57 o 
   1  -6   1     1245.27     1292.38     12.74 o 
   2  -6   1        0.54        1.04      0.89 o 
   3  -6   1      232.23      242.32      6.79 o 
   4  -6   1        4.26        3.10      0.92 o 
   5  -6   1       64.81       69.70      2.69 o 
   6  -6   1        0.53        1.01      1.26 o 
   7  -6   1        9.69        7.30      2.74 o 
   8  -6   1      108.49      118.13      6.18 o 
   9  -6   1       60.04       62.47      8.80 o 
 -11  -5   1        0.82        5.78      3.71 o 
 -10  -5   1      600.23      619.62     20.66 o 
  -9  -5   1      323.67      306.22      7.63 o 
  -8  -5   1      136.48      134.84      4.10 o 
  -7  -5   1        4.55        1.96      1.39 o 
  -6  -5   1      332.76      321.17      5.24 o 
  -5  -5   1      356.01      333.23      4.51 o 
  -4  -5   1      810.88      821.60     10.47 o 
  -3  -5   1      282.10      249.11      4.34 o 
  -2  -5   1      835.75      855.35     10.51 o 
  -1  -5   1      878.34      880.88      9.20 o 
   0  -5   1     1562.58     1474.56     12.84 o 
   1  -5   1     1592.30     1709.17     15.56 o 
   2  -5   1     2740.70     2814.94     25.28 o 
   3  -5   1      147.91      170.30      2.94 o 
   4  -5   1        5.43        3.20      0.96 o 
   5  -5   1      149.97      157.63      3.78 o 
   6  -5   1      123.81      127.17      3.82 o 
   7  -5   1       37.66       32.55      2.41 o 
   8  -5   1       66.42       58.96      6.01 o 
   9  -5   1       26.72       27.69      4.49 o 
 -11  -4   1       89.82       76.65      8.92 o 
 -10  -4   1       92.09       93.62      5.89 o 
  -9  -4   1      427.62      434.14      7.89 o 
  -8  -4   1       45.18       41.62      2.91 o 
  -7  -4   1       42.42       38.12      3.74 o 
  -6  -4   1      135.87      133.29      4.67 o 
  -5  -4   1      221.92      222.03      3.82 o 
  -4  -4   1      797.52      873.84      8.79 o 
  -3  -4   1     3970.43     4164.90     42.20 o 
  -2  -4   1     4708.37     4713.07     44.28 o 
  -1  -4   1        0.03        0.71      0.78 o 
   0  -4   1      781.11      825.37      7.79 o 
   1  -4   1      172.92      150.54      1.84 o 
   2  -4   1      140.90      138.71      3.55 o 
   3  -4   1       42.94       47.82      1.56 o 
   4  -4   1      615.20      622.71      7.49 o 
   5  -4   1      437.85      442.73      6.38 o 
   6  -4   1      353.29      350.55      6.24 o 
   7  -4   1       18.97       22.30      2.06 o 
   8  -4   1        4.84        5.10      1.83 o 
   9  -4   1        5.91        6.26      2.50 o 
 -11  -3   1        0.05       -1.32      5.49 o 
 -10  -3   1        1.30        1.94      2.54 o 
  -9  -3   1       56.61       50.21      3.16 o 
  -8  -3   1      100.12      109.16      4.31 o 
  -7  -3   1      191.35      204.03      9.99 o 
  -6  -3   1       34.23       47.27      1.93 o 
  -5  -3   1      150.82      150.48      4.52 o 
  -4  -3   1        1.37        2.01      0.53 o 
  -3  -3   1      140.80      131.51      2.47 o 
  -2  -3   1     2935.31     2956.18     29.91 o 
  -1  -3   1     3176.14     3224.69     30.34 o 
   0  -3   1     1458.19     1512.10     12.68 o 
   1  -3   1     4989.86     4846.24     39.41 o 
   2  -3   1     6816.81     6881.79     61.58 o 
   3  -3   1      404.65      467.69      5.64 o 
   4  -3   1       14.69       29.97      1.44 o 
   5  -3   1     1169.71     1153.48     13.07 o 
   6  -3   1        7.76        9.62      1.65 o 
   7  -3   1       16.10       14.69      1.94 o 
   8  -3   1      232.37      223.45      5.81 o 
   9  -3   1        0.32       -1.71      1.94 o 
  10  -3   1       57.46       61.91      4.32 o 
 -11  -2   1        4.05        5.43      3.71 o 
 -10  -2   1      174.17      179.53      7.89 o 
  -9  -2   1       15.98       17.02      2.44 o 
  -8  -2   1      681.00      691.63     12.48 o 
  -7  -2   1        1.92       -0.40      1.70 o 
  -6  -2   1        8.92       12.52      1.65 o 
  -5  -2   1       13.77        6.04      0.93 o 
  -4  -2   1      600.40      571.59      6.57 o 
  -3  -2   1      491.79      532.44      5.83 o 
  -2  -2   1     1094.50     1132.41     11.72 o 
  -1  -2   1      623.20      657.14      7.60 o 
   0  -2   1      137.66      144.57      1.56 o 
   1  -2   1    13806.29    12664.39    103.84 o 
   2  -2   1     3572.65     3425.16     28.43 o 
   3  -2   1       36.45       37.00      1.15 o 
   4  -2   1     2719.08     2908.89     27.61 o 
   5  -2   1        0.46        0.69      0.99 o 
   6  -2   1      123.92      122.11      3.42 o 
   7  -2   1       13.60       16.79      1.80 o 
   8  -2   1       84.93       75.56      3.26 o 
   9  -2   1      230.68      239.24      7.14 o 
  10  -2   1       10.70       13.14      2.94 o 
 -11  -1   1      110.51      119.02      8.53 o 
 -10  -1   1        0.33        0.29      2.28 o 
  -9  -1   1      127.91      122.52      4.61 o 
  -8  -1   1        4.48        2.69      1.77 o 
  -7  -1   1      665.95      647.77     10.46 o 
  -6  -1   1     1747.92     1674.28     51.27 o 
  -5  -1   1      299.64      295.37      5.06 o 
  -4  -1   1      525.84      517.17      7.52 o 
  -3  -1   1        5.95       10.05      0.76 o 
  -2  -1   1     3697.08     3742.33     38.65 o 
  -1  -1   1       73.41       57.48      1.13 o 
   1  -1   1      623.83      646.12      5.70 o 
   2  -1   1       96.80      117.83      1.71 o 
   3  -1   1      657.09      734.81      8.16 o 
   4  -1   1      702.53      779.12      8.81 o 
   5  -1   1       19.74       16.48      1.18 o 
   6  -1   1      725.85      731.06     10.42 o 
   7  -1   1      139.43      136.47      4.34 o 
   8  -1   1        3.36        1.95      1.62 o 
   9  -1   1       25.03       21.91      2.41 o 
  10  -1   1      133.71      135.58      6.03 o 
 -10   0   1       11.92       12.04      3.17 o 
  -9   0   1      153.28      156.76      5.06 o 
  -8   0   1       47.54       42.66      3.37 o 
  -7   0   1       69.02       73.39      3.14 o 
  -6   0   1      949.14      926.19     13.50 o 
  -5   0   1      896.61      834.86     13.91 o 
  -4   0   1       20.55       14.78      0.98 o 
  -3   0   1      441.05      456.68      6.00 o 
  -2   0   1        6.96        6.66      1.12 o 
  -1   0   1     2525.96     2419.59     37.14 o 
   1   0   1     5444.61     5293.67    130.59 o 
   2   0   1      392.99      421.60      4.44 o 
   3   0   1     4687.07     4745.13     42.72 o 
   4   0   1      181.02      236.22      3.55 o 
   5   0   1     1870.73     1842.38     19.06 o 
   6   0   1       18.67       21.73      1.57 o 
   7   0   1       87.49       87.52      4.23 o 
   8   0   1       65.90       74.42      3.48 o 
   9   0   1       27.17       20.43      2.59 o 
  10   0   1       14.71       11.12      2.75 o 
  11   0   1       72.59       67.63      6.94 o 
 -10   1   1        0.92        4.51      2.81 o 
  -9   1   1        0.03        0.04      1.62 o 
  -8   1   1      629.52      624.41     16.01 o 
  -7   1   1        2.02       -0.12      1.35 o 
  -6   1   1       36.74       39.93      2.21 o 
  -5   1   1     2121.24     2059.06     21.45 o 
  -4   1   1     1288.75     1270.55     13.91 o 
  -3   1   1     1039.39     1068.24     12.40 o 
  -2   1   1     3970.31     3782.40     38.66 o 
  -1   1   1     1201.00     1159.40     14.61 o 
   1   1   1       38.15       16.70      1.39 o 
   2   1   1    11485.23    10529.22    180.12 o 
   3   1   1     1714.51     1796.44     18.73 o 
   4   1   1     2369.09     2532.92     23.64 o 
   5   1   1     1768.12     1786.04     18.45 o 
   6   1   1      503.87      517.17      7.19 o 
   7   1   1        0.01       -1.75      1.17 o 
   8   1   1        0.48       -0.51      1.57 o 
   9   1   1       37.16       32.47      3.10 o 
  10   1   1        3.36        7.68      2.72 o 
  11   1   1       33.03       45.43      6.40 o 
 -10   2   1        7.07        5.19      3.71 o 
  -9   2   1      254.64      254.40      9.05 o 
  -8   2   1       63.29       67.40      3.24 o 
  -7   2   1      709.13      697.10     11.37 o 
  -6   2   1       74.62       84.58      3.06 o 
  -5   2   1     1554.80     1646.65     18.68 o 
  -4   2   1     1814.08     1700.82     19.12 o 
  -3   2   1        0.23        0.91      0.59 o 
  -2   2   1       20.44       22.41      1.19 o 
  -1   2   1    51357.22    42208.65    471.03 o 
   0   2   1      192.00      178.04      2.17 o 
   1   2   1     4956.93     4857.08     67.26 o 
   2   2   1     7009.45     7111.09     75.55 o 
   3   2   1     3131.66     3398.32     34.56 o 
   4   2   1     1039.14     1121.85     11.74 o 
   5   2   1      153.53      170.75      3.09 o 
   6   2   1      660.51      687.97      8.85 o 
   7   2   1        0.21       -0.17      1.17 o 
   8   2   1      294.51      293.11      7.34 o 
   9   2   1       25.62       25.17      2.79 o 
  10   2   1      241.13      257.31      9.83 o 
  11   2   1        3.45        3.34      2.61 o 
 -10   3   1        4.02        4.09      3.38 o 
  -9   3   1       20.00       31.40      4.68 o 
  -8   3   1      389.73      392.24      7.32 o 
  -7   3   1      121.52      118.86      3.89 o 
  -6   3   1       25.20       24.86      1.90 o 
  -5   3   1      155.04      144.67      3.71 o 
  -4   3   1      427.72      430.78      6.60 o 
  -3   3   1     1113.54     1305.45     24.02 o 
  -2   3   1      558.32      598.45      6.42 o 
  -1   3   1        5.53       13.08      0.76 o 
   0   3   1      137.42      141.54      1.89 o 
   1   3   1     4407.70     4557.44     40.08 o 
   2   3   1        0.25        2.27      0.41 o 
   3   3   1      478.09      573.97      6.92 o 
   4   3   1       12.11        7.41      0.75 o 
   5   3   1       33.84       32.86      1.51 o 
   6   3   1       31.26       28.34      1.57 o 
   7   3   1     1472.82     1488.36     18.52 o 
   8   3   1      190.14      185.64      6.93 o 
   9   3   1      229.35      219.53      8.31 o 
  10   3   1       70.62       66.98      4.56 o 
  11   3   1       89.19      100.19      6.67 o 
  -9   4   1        0.02        2.82      3.06 o 
  -8   4   1        6.96        4.11      1.73 o 
  -7   4   1       38.76       45.06      2.42 o 
  -6   4   1      119.87      130.87      3.71 o 
  -5   4   1       22.08       16.67      1.46 o 
  -4   4   1      257.92      272.80      4.34 o 
  -3   4   1      933.69     1053.97     10.89 o 
  -2   4   1      337.62      389.11      4.71 o 
  -1   4   1      924.72     1041.05     10.30 o 
   0   4   1       91.77       83.82      1.44 o 
   1   4   1      987.76     1126.56     10.69 o 
   2   4   1      208.90      197.95      2.66 o 
   3   4   1      885.90      926.84     10.52 o 
   4   4   1     3352.56     3565.91     39.12 o 
   5   4   1      327.41      377.96      5.89 o 
   6   4   1     1564.61     1615.97     18.16 o 
   7   4   1      489.62      475.96      7.54 o 
   8   4   1      101.65       98.49      4.30 o 
   9   4   1       18.76       21.50      2.71 o 
  10   4   1       18.90       17.10      3.13 o 
  11   4   1      237.19      253.41      8.53 o 
  -9   5   1       70.15       80.86      8.64 o 
  -8   5   1      105.46      107.34      4.20 o 
  -7   5   1      143.21      136.09      4.09 o 
  -6   5   1        2.12       -0.70      1.10 o 
  -5   5   1        2.27        3.12      2.08 o 
  -4   5   1        7.99        3.22      1.06 o 
  -3   5   1     3997.43     4039.73     37.14 o 
  -2   5   1      174.31      168.55      2.99 o 
  -1   5   1      338.35      455.59      4.78 o 
   0   5   1     1134.24     1069.64      9.94 o 
   1   5   1      615.10      678.59      7.05 o 
   2   5   1     2361.58     2515.33     21.72 o 
   3   5   1     2670.31     2733.48     28.40 o 
   4   5   1     3138.41     3475.37     38.41 o 
   5   5   1        0.38        1.85      1.09 o 
   6   5   1      598.78      550.92      7.63 o 
   7   5   1      159.02      158.85      4.35 o 
   8   5   1      900.42      861.72     15.34 o 
   9   5   1        1.40        2.39      1.97 o 
  10   5   1        0.23       -0.02      2.40 o 
  11   5   1      170.11      184.53      5.79 o 
  -8   6   1       30.49       34.37      3.00 o 
  -7   6   1      116.58      109.42      5.24 o 
  -6   6   1        4.22        3.06      1.42 o 
  -5   6   1       86.45       71.38      3.06 o 
  -4   6   1      538.96      523.36      7.77 o 
  -3   6   1      863.72      771.23      9.36 o 
  -2   6   1     1360.30     1368.15     15.49 o 
  -1   6   1      130.79      149.26      2.61 o 
   0   6   1     1560.92     1496.28     13.88 o 
   1   6   1      106.72      129.42      2.45 o 
   2   6   1      268.82      250.54      3.75 o 
   3   6   1     5722.99     6026.32     53.22 o 
   4   6   1       21.91       34.47      1.80 o 
   5   6   1      760.81      756.00     10.44 o 
   6   6   1      102.70      101.76      3.93 o 
   7   6   1      333.66      348.92      6.91 o 
   8   6   1      688.32      698.20     13.97 o 
   9   6   1        6.21        4.24      3.37 o 
  10   6   1       40.14       39.26      3.94 o 
  11   6   1       17.50       18.12      2.79 o 
  -8   7   1       42.84       55.07      6.43 o 
  -7   7   1        4.24        2.85      2.13 o 
  -6   7   1      108.44      114.52      3.86 o 
  -5   7   1      678.50      647.45      9.58 o 
  -4   7   1        8.07        7.55      1.36 o 
  -3   7   1     2391.57     2394.95     26.73 o 
  -2   7   1      608.19      610.18      7.33 o 
  -1   7   1      421.35      413.26      5.10 o 
   0   7   1      400.56      326.23      4.23 o 
   1   7   1      669.84      631.82      7.55 o 
   2   7   1       92.01       86.78      2.72 o 
   3   7   1      613.48      601.22      8.04 o 
   4   7   1      724.29      686.92      7.86 o 
   5   7   1        0.48        1.36      0.97 o 
   6   7   1      105.77       94.99      3.09 o 
   7   7   1     1221.94     1251.77     17.85 o 
   8   7   1       31.17        9.86      2.29 o 
   9   7   1      289.12      268.47      6.80 o 
  10   7   1      182.74      177.01      5.91 o 
  11   7   1       97.52      123.15      7.69 o 
  -7   8   1      192.33      171.83      6.52 o 
  -6   8   1       11.31       10.03      2.37 o 
  -5   8   1       13.13       15.98      1.80 o 
  -4   8   1       31.24       33.14      2.10 o 
  -3   8   1      596.94      592.80      8.08 o 
  -2   8   1      316.59      312.61      6.24 o 
  -1   8   1      832.59      834.13      8.96 o 
   0   8   1      205.68      200.13      3.75 o 
   1   8   1        9.37        5.52      0.96 o 
   2   8   1       63.91       59.48      1.93 o 
   3   8   1      762.96      816.11      9.64 o 
   4   8   1      138.58      136.24      3.35 o 
   5   8   1      544.32      571.06      7.99 o 
   6   8   1        5.46        6.64      1.47 o 
   7   8   1       53.47       43.46      2.74 o 
   8   8   1       15.76       16.87      2.75 o 
   9   8   1       15.87       17.45      2.70 o 
  10   8   1       17.57       15.61      3.31 o 
  11   8   1      221.74      219.74      8.11 o 
  -7   9   1      202.93      220.41     11.64 o 
  -6   9   1      187.42      191.57      6.99 o 
  -5   9   1       28.33       24.95      3.89 o 
  -4   9   1       31.85       30.93      2.01 o 
  -3   9   1       95.07       83.02      2.72 o 
  -2   9   1        0.38        1.29      1.07 o 
  -1   9   1      392.42      392.89      6.00 o 
   0   9   1      678.08      682.20      8.24 o 
   1   9   1       71.39       72.16      2.17 o 
   2   9   1      195.20      190.16      4.93 o 
   3   9   1       60.19       73.48      2.33 o 
   4   9   1       77.17       68.99      2.31 o 
   5   9   1      106.38      103.44      3.02 o 
   6   9   1      108.48       94.35      3.53 o 
   7   9   1      484.36      475.45     10.12 o 
   8   9   1       27.83       28.59      3.07 o 
   9   9   1      159.04      145.07      6.61 o 
  10   9   1        4.37        0.21      3.50 o 
  11   9   1       39.72       44.80      4.35 o 
  -6  10   1       47.61       53.08      4.12 o 
  -5  10   1       87.51       89.54      6.77 o 
  -4  10   1       42.32       37.96      5.02 o 
  -3  10   1       50.05       57.45      2.44 o 
  -2  10   1      149.92      141.59      3.59 o 
  -1  10   1       53.32       50.28      2.14 o 
   0  10   1      457.47      442.08      7.08 o 
   1  10   1      154.84      141.09      3.18 o 
   2  10   1      221.02      234.92      4.34 o 
   3  10   1       61.10       57.63      2.22 o 
   4  10   1       82.34       87.45      2.84 o 
   5  10   1      451.33      446.31      9.18 o 
   6  10   1       50.19       59.08      2.78 o 
   7  10   1       79.92       71.48      5.10 o 
   8  10   1      145.96      112.90      6.57 o 
   9  10   1        8.35       10.01      3.07 o 
  10  10   1        6.75        5.29      2.96 o 
  -5  11   1       14.65       22.57      3.28 o 
  -4  11   1       49.21       53.58      5.91 o 
  -3  11   1       12.59        9.76      2.19 o 
  -2  11   1      371.98      396.41     11.56 o 
  -1  11   1      309.21      308.46      6.04 o 
   0  11   1      137.45      136.94      3.96 o 
   1  11   1      472.02      470.17      7.65 o 
   2  11   1      264.63      236.77      5.01 o 
   3  11   1      313.04      304.18      5.59 o 
   4  11   1      269.46      268.45      5.26 o 
   5  11   1      784.50      746.93     10.46 o 
   6  11   1        3.20        3.28      1.86 o 
   7  11   1       66.98       76.47      4.75 o 
   8  11   1       69.93       70.64      4.83 o 
   9  11   1        2.87       -2.53      3.18 o 
  10  11   1        0.01       -2.30      2.70 o 
  -4  12   1       13.25        9.64      2.97 o 
  -3  12   1      110.61      105.08      5.52 o 
  -2  12   1       29.03       40.71      5.02 o 
  -1  12   1      790.79      779.86     15.71 o 
   0  12   1      329.07      330.98      8.91 o 
   1  12   1        7.54        6.11      2.13 o 
   2  12   1        0.37       -0.43      1.43 o 
   3  12   1       45.63       53.02      2.91 o 
   4  12   1       97.08      113.34      4.05 o 
   5  12   1      221.52      220.80      9.57 o 
   6  12   1      123.41      107.71      5.29 o 
   7  12   1      113.27      101.32      5.50 o 
   8  12   1       77.10       77.83      4.98 o 
   9  12   1       38.80       43.31      4.45 o 
  -3  13   1      168.06      188.55      9.96 o 
  -2  13   1       18.02       24.83      3.70 o 
  -1  13   1       19.21       16.58      2.62 o 
   0  13   1      225.48      223.38      6.71 o 
   1  13   1      551.43      539.72     12.87 o 
   2  13   1      249.75      248.75      6.31 o 
   3  13   1        3.31        6.43      1.95 o 
   4  13   1      182.18      192.18      7.59 o 
   5  13   1       24.16       25.32      5.54 o 
   6  13   1      256.45      261.24      8.41 o 
   7  13   1        3.76        0.35      2.69 o 
   8  13   1       11.88        9.06      3.17 o 
   9  13   1       79.24       82.10      5.41 o 
  -2  14   1       76.59       79.54      5.28 o 
  -1  14   1        2.66       -1.22      2.73 o 
   0  14   1       16.83       14.62      3.13 o 
   1  14   1      185.22      183.89      7.25 o 
   2  14   1       22.15       20.40      3.52 o 
   3  14   1      631.39      645.21     14.89 o 
   4  14   1       41.16       35.48      3.24 o 
   5  14   1        2.12        6.02      2.65 o 
   6  14   1       72.56       60.37      4.85 o 
   7  14   1        0.14       -2.02      2.63 o 
   8  14   1       32.26       35.17      4.16 o 
   0  15   1       12.05       19.13      5.37 o 
   1  15   1       30.30       25.35      3.56 o 
   2  15   1      199.71      230.96      8.38 o 
   3  15   1       11.13       18.31      3.28 o 
   4  15   1       40.72       47.00      4.26 o 
   5  15   1      271.12      257.82     11.43 o 
   6  15   1        8.58       10.36      4.38 o 
   7  15   1       47.18       46.94      4.52 o 
   2  16   1       96.76      104.19     10.36 o 
   3  16   1       31.54       39.75      4.21 o 
   4  16   1       27.00       34.18      4.49 o 
  -6 -15   2       38.57       43.32      5.94 o 
  -5 -15   2        8.09        9.85      4.34 o 
  -4 -15   2       31.51       27.25      3.84 o 
  -3 -15   2        0.07        1.87      3.44 o 
  -2 -15   2       19.32       24.80      3.47 o 
  -1 -15   2       66.24       61.95      5.23 o 
   0 -15   2       28.93       29.42      4.38 o 
  -7 -14   2      524.79      518.54     17.91 o 
  -6 -14   2      216.53      250.25      8.90 o 
  -5 -14   2        0.01        1.60      2.59 o 
  -4 -14   2        0.74        4.11      2.59 o 
  -3 -14   2      124.71      142.36      6.05 o 
  -2 -14   2      114.65      115.51      6.07 o 
  -1 -14   2        7.63        3.84      2.48 o 
   0 -14   2       23.60       22.33      3.35 o 
   1 -14   2        0.13        0.36      2.51 o 
   2 -14   2       41.00       44.95      4.41 o 
  -8 -13   2      100.04      133.65      8.57 o 
  -7 -13   2      120.16      141.35     10.33 o 
  -6 -13   2      146.34      165.24      6.21 o 
  -5 -13   2        7.18       11.68      2.68 o 
  -4 -13   2       10.20       12.90      2.91 o 
  -3 -13   2       27.63       27.12      3.03 o 
  -2 -13   2      755.63      789.58     16.55 o 
  -1 -13   2       12.52       11.03      2.79 o 
   0 -13   2        6.14        3.71      2.51 o 
   1 -13   2       63.75       52.15      4.37 o 
   2 -13   2       57.59       56.77      4.55 o 
   3 -13   2       15.54       18.77      3.44 o 
  -9 -12   2        7.70       11.10      4.39 o 
  -8 -12   2       44.06       52.53      6.15 o 
  -7 -12   2       20.47       19.78      2.94 o 
  -6 -12   2        2.23        0.86      1.72 o 
  -5 -12   2      361.23      357.78      8.36 o 
  -4 -12   2        8.70       10.62      1.68 o 
  -3 -12   2      156.72      169.52      4.56 o 
  -2 -12   2      818.35      790.25     12.93 o 
  -1 -12   2      667.25      695.42     15.16 o 
   0 -12   2        9.93       10.58      2.61 o 
   1 -12   2      129.76      126.36      5.85 o 
   2 -12   2        0.26       -1.90      2.25 o 
   3 -12   2        0.00        1.79      2.47 o 
   4 -12   2      225.78      236.41      8.66 o 
 -10 -11   2       11.82       19.04      5.14 o 
  -9 -11   2       46.72       58.91      6.05 o 
  -8 -11   2      110.22      103.59      6.05 o 
  -7 -11   2        7.40        3.78      1.73 o 
  -6 -11   2        1.00       -1.29      1.77 o 
  -5 -11   2       65.17       71.92      3.28 o 
  -4 -11   2      156.56      151.49      4.13 o 
  -3 -11   2        1.08        0.63      1.30 o 
  -2 -11   2      257.78      252.73      5.40 o 
  -1 -11   2      597.47      583.00      9.22 o 
   0 -11   2      335.09      328.18      6.48 o 
   1 -11   2        5.60        5.96      1.86 o 
   2 -11   2       25.23       27.63      2.67 o 
   3 -11   2       39.54       42.57      3.92 o 
   4 -11   2       24.81       29.92      4.80 o 
   5 -11   2      289.10      324.54     10.21 o 
 -10 -10   2        9.76       -4.05      3.43 o 
  -9 -10   2       15.64       17.20      3.48 o 
  -8 -10   2       12.09       14.95      2.64 o 
  -7 -10   2      171.82      138.91      4.93 o 
  -6 -10   2      435.68      422.12      8.17 o 
  -5 -10   2      442.09      420.15      7.97 o 
  -4 -10   2      182.69      158.64      5.11 o 
  -3 -10   2       99.74      107.84      4.50 o 
  -2 -10   2       50.62       46.38      2.57 o 
  -1 -10   2      446.15      435.92      6.70 o 
   0 -10   2      228.34      232.10      4.57 o 
   1 -10   2      114.56      126.26      3.79 o 
   2 -10   2      328.80      325.23      7.74 o 
   3 -10   2       94.63      103.91      4.52 o 
   4 -10   2       19.31       21.51      4.42 o 
   5 -10   2        0.97        4.03      2.59 o 
   6 -10   2      371.11      377.55     17.11 o 
 -10  -9   2        0.07       -1.01      2.45 o 
  -9  -9   2      213.38      238.09      9.78 o 
  -8  -9   2       32.30       23.65      3.50 o 
  -7  -9   2        0.19        2.02      1.82 o 
  -6  -9   2      754.33      677.18     12.29 o 
  -5  -9   2       80.50       85.07      3.33 o 
  -4  -9   2      692.71      667.79      8.81 o 
  -3  -9   2      306.62      317.64      4.93 o 
  -2  -9   2      717.13      737.51      8.63 o 
  -1  -9   2        1.81       -1.26      0.92 o 
   0  -9   2      270.12      257.95      5.49 o 
   1  -9   2      119.82      124.59      4.07 o 
   2  -9   2      248.44      248.00      4.87 o 
   3  -9   2        0.58       -1.63      1.41 o 
   4  -9   2       84.13       77.28      3.96 o 
   5  -9   2        0.22        1.62      1.87 o 
   6  -9   2        9.71       13.23      3.04 o 
   7  -9   2       97.30       93.13      6.11 o 
 -10  -8   2        5.65        5.54      2.94 o 
  -9  -8   2       11.65       10.34      3.07 o 
  -8  -8   2      256.12      247.37      7.80 o 
  -7  -8   2      943.18      876.00     15.00 o 
  -6  -8   2      184.24      181.43      5.25 o 
  -5  -8   2     2069.04     1979.61     28.49 o 
  -4  -8   2        2.08       10.19      1.15 o 
  -3  -8   2      190.58      238.44      3.80 o 
  -2  -8   2      952.14     1001.16     10.71 o 
  -1  -8   2      641.58      653.37      7.67 o 
   0  -8   2       18.84       27.10      1.37 o 
   1  -8   2      769.96      804.20      9.18 o 
   2  -8   2       70.88       65.85      2.03 o 
   3  -8   2      159.05      149.27      3.17 o 
   4  -8   2      286.59      277.29      7.65 o 
   5  -8   2      145.17      146.82      5.23 o 
   6  -8   2        0.00        3.11      3.17 o 
   7  -8   2      135.57      145.06      8.05 o 
 -11  -7   2       75.89       81.72      7.74 o 
 -10  -7   2       24.23       25.30      3.94 o 
  -9  -7   2       15.87       19.21      3.43 o 
  -8  -7   2        8.41        6.53      1.89 o 
  -7  -7   2     1046.36      977.79     16.17 o 
  -6  -7   2        1.55        2.29      1.54 o 
  -5  -7   2      291.59      304.33      5.46 o 
  -4  -7   2      482.21      448.57      6.20 o 
  -3  -7   2      207.27      197.37      3.33 o 
  -2  -7   2      803.18      762.81     11.58 o 
  -1  -7   2     3288.59     3355.73     31.14 o 
   0  -7   2        1.72       -0.46      0.59 o 
   1  -7   2        0.53        0.03      0.56 o 
   2  -7   2      587.74      605.12      7.20 o 
   3  -7   2     1301.13     1318.22     13.91 o 
   4  -7   2      212.08      189.42      4.22 o 
   5  -7   2       56.23       57.38      2.91 o 
   6  -7   2       59.79       74.73      5.08 o 
   7  -7   2        3.20        0.63      1.93 o 
   8  -7   2      129.15      131.69      7.66 o 
 -11  -6   2       87.12       95.91      6.51 o 
 -10  -6   2        1.93        5.41      4.76 o 
  -9  -6   2       13.42       14.80      3.05 o 
  -8  -6   2       42.33       30.20      2.32 o 
  -7  -6   2        1.59        0.58      1.50 o 
  -6  -6   2       58.09       44.28      2.51 o 
  -5  -6   2       39.66       47.58      2.51 o 
  -4  -6   2      177.57      168.67      3.21 o 
  -3  -6   2      975.28     1016.64     10.88 o 
  -2  -6   2     1696.91     1870.66     16.91 o 
  -1  -6   2        1.68        9.91      1.13 o 
   0  -6   2       22.96       13.51      0.88 o 
   1  -6   2     3402.22     3773.70     32.78 o 
   2  -6   2        3.18        3.80      0.69 o 
   3  -6   2      445.66      449.49      5.86 o 
   4  -6   2      559.27      556.84      7.16 o 
   5  -6   2       97.61       87.33      3.31 o 
   6  -6   2      421.88      454.15      8.77 o 
   7  -6   2        4.56        0.39      1.58 o 
   8  -6   2        0.02        2.62      2.73 o 
   9  -6   2        4.30        6.01      3.19 o 
 -11  -5   2      117.39      119.56      7.19 o 
 -10  -5   2      193.56      197.32      8.50 o 
  -9  -5   2       41.20       31.42      3.74 o 
  -8  -5   2      244.30      237.30      7.26 o 
  -7  -5   2      106.84       93.68      3.55 o 
  -6  -5   2      452.26      472.12      8.81 o 
  -5  -5   2      106.31      117.07      3.27 o 
  -4  -5   2      390.34      471.93      7.13 o 
  -3  -5   2        5.25        7.26      0.70 o 
  -2  -5   2      121.60      120.14      2.10 o 
  -1  -5   2       88.53       81.05      1.92 o 
   0  -5   2       88.09      129.84      1.95 o 
   1  -5   2       46.63       32.26      1.05 o 
   2  -5   2        5.27        2.59      0.69 o 
   3  -5   2      446.40      456.37      5.87 o 
   4  -5   2      716.19      738.20      9.80 o 
   5  -5   2       13.57       12.52      1.34 o 
   6  -5   2        3.94        2.84      1.29 o 
   7  -5   2        6.78        5.00      1.71 o 
   8  -5   2       26.03       19.66      2.65 o 
   9  -5   2       11.07       10.41      3.90 o 
 -11  -4   2        0.30        1.24      2.88 o 
 -10  -4   2       16.45       22.02      3.83 o 
  -9  -4   2        1.84        2.44      2.38 o 
  -8  -4   2      245.71      235.31      5.73 o 
  -7  -4   2      435.22      419.92      8.28 o 
  -6  -4   2      336.80      350.04      7.03 o 
  -5  -4   2      948.40      937.61     13.22 o 
  -4  -4   2     3873.42     3884.34     46.25 o 
  -3  -4   2      439.78      423.17      5.37 o 
  -2  -4   2      126.81      148.71      2.18 o 
  -1  -4   2     3253.86     3186.81     27.41 o 
   0  -4   2      279.59      300.28      3.11 o 
   1  -4   2       11.85       11.72      0.59 o 
   2  -4   2     1650.33     1679.93     16.39 o 
   3  -4   2      555.84      641.67      7.38 o 
   4  -4   2        9.70        6.07      0.88 o 
   5  -4   2      148.51      138.01      3.19 o 
   6  -4   2      495.85      473.52      7.99 o 
   7  -4   2      110.03      108.39      3.69 o 
   8  -4   2       51.28       52.03      4.12 o 
   9  -4   2       11.39        8.14      2.97 o 
 -11  -3   2      149.99      176.52      9.04 o 
 -10  -3   2       59.55       69.18      6.50 o 
  -9  -3   2        5.90        5.22      3.51 o 
  -8  -3   2      125.82      116.15      4.09 o 
  -7  -3   2     1569.99     1488.04     19.42 o 
  -6  -3   2       67.26       48.68      2.25 o 
  -5  -3   2      567.97      636.95      7.75 o 
  -4  -3   2     6232.11     6378.49     69.84 o 
  -3  -3   2       17.72       13.85      1.57 o 
  -2  -3   2     1879.28     1907.07     21.07 o 
  -1  -3   2     1304.88     1343.36     24.50 o 
   0  -3   2    11414.39    10582.52    183.86 o 
   1  -3   2    14380.54    13510.05    179.08 o 
   2  -3   2     3433.05     3686.29     31.60 o 
   3  -3   2       11.46       10.57      0.78 o 
   4  -3   2      465.37      489.00      5.75 o 
   5  -3   2        7.71       14.38      1.23 o 
   6  -3   2      106.57      105.52      3.31 o 
   7  -3   2       13.01       15.01      1.72 o 
   8  -3   2      210.27      198.08      5.52 o 
   9  -3   2        0.00       -1.08      1.95 o 
  10  -3   2       13.54       11.67      3.02 o 
 -11  -2   2        1.14       -0.96      2.81 o 
 -10  -2   2      126.06      127.68      7.08 o 
  -9  -2   2       82.94       87.79      5.35 o 
  -8  -2   2      512.87      523.11      8.22 o 
  -7  -2   2       92.60      100.71      4.75 o 
  -6  -2   2      412.83      368.99      6.67 o 
  -5  -2   2      508.46      491.71      8.89 o 
  -4  -2   2      700.69      764.40      9.12 o 
  -3  -2   2     1375.19     1363.43     15.64 o 
  -2  -2   2     2034.16     2100.39     25.76 o 
  -1  -2   2     2579.03     2568.35     29.19 o 
   0  -2   2      943.84     1009.64     10.09 o 
   1  -2   2     4750.07     4947.13     51.93 o 
   2  -2   2     1803.47     1831.29     14.94 o 
   3  -2   2     2410.35     2386.24     22.01 o 
   4  -2   2       22.84       38.95      1.61 o 
   5  -2   2      476.51      513.74      6.87 o 
   6  -2   2      372.33      373.77      6.06 o 
   7  -2   2      734.48      719.59     10.83 o 
   8  -2   2       33.56       36.23      2.67 o 
   9  -2   2       10.09       10.43      2.10 o 
  10  -2   2       38.52       39.25      4.54 o 
 -11  -1   2      108.48      135.28      9.18 o 
 -10  -1   2       25.64       27.24      3.94 o 
  -9  -1   2        7.20       11.60      3.06 o 
  -8  -1   2       72.08       72.29      3.76 o 
  -7  -1   2      150.68      162.43      4.16 o 
  -6  -1   2     1243.17     1224.48     16.63 o 
  -5  -1   2      351.64      329.00      6.53 o 
  -4  -1   2      208.33      172.10      6.57 o 
  -3  -1   2     2598.03     2443.00     28.36 o 
  -2  -1   2      902.18      959.32     12.52 o 
  -1  -1   2     4908.89     4407.66    155.48 o 
   0  -1   2      605.35      601.02      9.82 o 
   1  -1   2    12969.86    11373.74    107.56 o 
   2  -1   2    17533.00    16116.34    190.53 o 
   3  -1   2       46.99       59.37      1.66 o 
   4  -1   2      331.35      273.28      4.01 o 
   5  -1   2       29.47       32.21      1.51 o 
   6  -1   2       19.00       23.07      1.64 o 
   7  -1   2      360.76      347.40      6.56 o 
   8  -1   2      140.45      119.91      3.95 o 
   9  -1   2        4.88        5.36      2.00 o 
  10  -1   2       30.71       36.42      3.82 o 
 -10   0   2        4.47        8.03      2.96 o 
  -9   0   2       16.32       22.85      3.77 o 
  -8   0   2      725.44      692.32     12.12 o 
  -7   0   2       11.92        7.68      1.57 o 
  -6   0   2      116.57      114.98      3.37 o 
  -5   0   2      416.54      432.22      6.14 o 
  -4   0   2      687.53      715.15      8.12 o 
  -3   0   2      472.25      504.79      6.14 o 
  -2   0   2     2564.03     2451.97     34.74 o 
  -1   0   2       44.91       46.08      1.27 o 
   0   0   2      288.67      298.54      8.69 o 
   1   0   2     1521.58     1578.99     17.50 o 
   2   0   2    20613.34    18024.28    166.85 o 
   3   0   2     9398.74     9561.12     94.01 o 
   4   0   2      338.38      360.35      4.81 o 
   5   0   2       77.42       76.53      2.12 o 
   6   0   2      212.27      232.45      6.55 o 
   7   0   2       71.68       58.03      2.61 o 
   8   0   2      511.12      521.80      9.78 o 
   9   0   2       71.97       68.25      4.36 o 
  10   0   2       13.17       23.47      3.35 o 
  11   0   2      147.13      169.24      7.18 o 
 -10   1   2      176.35      205.37      8.76 o 
  -9   1   2       13.07        8.23      2.88 o 
  -8   1   2      182.00      175.80      4.75 o 
  -7   1   2     2208.29     2157.17     28.09 o 
  -6   1   2      371.94      365.79      6.71 o 
  -5   1   2      167.70      202.12      3.81 o 
  -4   1   2        9.51        9.14      0.86 o 
  -3   1   2     1465.66     1464.98     18.37 o 
  -2   1   2        0.41       -0.49      0.73 o 
  -1   1   2     3570.62     3788.12     88.01 o 
   0   1   2     1940.47     1886.18     25.54 o 
   1   1   2     3380.49     3165.34    166.33 o 
   2   1   2    13000.79    12076.01    196.66 o 
   3   1   2     3389.69     3578.02     36.35 o 
   4   1   2     1034.56     1159.46     12.52 o 
   5   1   2     1100.27     1154.95     12.65 o 
   6   1   2      840.70      966.63     11.79 o 
   7   1   2      106.74      112.43      3.44 o 
   8   1   2        4.96        7.79      1.84 o 
   9   1   2      778.70      781.75     14.62 o 
  10   1   2       77.47       77.95      4.91 o 
  11   1   2       77.72       87.05      5.24 o 
 -10   2   2       27.88       37.22      5.45 o 
  -9   2   2        0.13       -1.96      2.88 o 
  -8   2   2      216.25      214.74      7.26 o 
  -7   2   2      340.89      317.35      6.12 o 
  -6   2   2     1225.12     1177.44     15.50 o 
  -5   2   2        1.22        0.12      0.90 o 
  -4   2   2      211.04      223.26      3.87 o 
  -3   2   2       40.14       45.37      1.67 o 
  -2   2   2     1373.67     1390.21     16.19 o 
  -1   2   2     4797.98     4832.27     72.10 o 
   0   2   2     3869.03     3682.09     39.73 o 
   1   2   2     2600.61     2677.40     27.07 o 
   2   2   2    24514.26    21811.00    224.34 o 
   3   2   2     3454.41     3672.40     34.84 o 
   4   2   2      639.53      590.75      7.36 o 
   5   2   2       50.93       48.03      1.92 o 
   6   2   2      214.75      217.06      4.14 o 
   7   2   2       19.09       25.86      1.94 o 
   8   2   2        0.66        3.44      1.43 o 
   9   2   2        0.41       -2.57      1.71 o 
  10   2   2      609.96      623.10     14.44 o 
  11   2   2       75.57       74.71      5.14 o 
 -10   3   2        0.54        1.83      6.40 o 
  -9   3   2       28.40       28.88      3.94 o 
  -8   3   2      143.25      140.40      5.79 o 
  -7   3   2       62.56       64.03      2.76 o 
  -6   3   2      951.38      906.03     12.71 o 
  -5   3   2       57.27       54.52      2.26 o 
  -4   3   2      408.50      415.20      6.90 o 
  -3   3   2     1507.43     1551.66     17.72 o 
  -2   3   2     2773.11     2538.39     28.85 o 
  -1   3   2     2194.28     2127.99     23.58 o 
   0   3   2     1844.60     1832.58     16.50 o 
   1   3   2     8564.68     8272.65    110.05 o 
   2   3   2     4894.84     4751.41     46.67 o 
   3   3   2     7986.99     8616.56     84.99 o 
   4   3   2      767.01      853.61     10.88 o 
   5   3   2     3394.21     3586.75     37.11 o 
   6   3   2       11.69       20.47      1.40 o 
   7   3   2        3.23        3.54      1.14 o 
   8   3   2       20.65       13.27      1.87 o 
   9   3   2      115.69      142.18      8.64 o 
  10   3   2        7.30        2.86      2.61 o 
  11   3   2        0.04        0.11      2.61 o 
  -9   4   2      155.26      153.15      7.44 o 
  -8   4   2        3.71        2.28      3.30 o 
  -7   4   2        2.63        0.71      1.26 o 
  -6   4   2      102.30       86.67      2.84 o 
  -5   4   2      283.07      261.30      4.79 o 
  -4   4   2        3.72        5.96      1.09 o 
  -3   4   2     1235.27     1279.77     14.68 o 
  -2   4   2      262.40      302.97      4.98 o 
  -1   4   2     1820.10     1699.80     19.35 o 
   0   4   2     1064.27     1097.50     10.48 o 
   1   4   2      990.86     1030.42      9.85 o 
   2   4   2     2382.74     2499.93     24.18 o 
   3   4   2        7.39        2.74      0.61 o 
   4   4   2     1233.36     1324.76     15.84 o 
   5   4   2      140.61       92.98      2.49 o 
   6   4   2        0.08        0.21      0.88 o 
   7   4   2       78.68       74.17      2.70 o 
   8   4   2      410.50      379.40      7.59 o 
   9   4   2      136.36      138.29      8.51 o 
  10   4   2       34.86       18.78      3.41 o 
  11   4   2       21.93       24.40      4.03 o 
  -9   5   2       95.82      102.24      7.59 o 
  -8   5   2       63.86       75.31      4.69 o 
  -7   5   2       67.58       61.78      2.78 o 
  -6   5   2      108.43      106.60      3.26 o 
  -5   5   2      327.48      348.74      5.93 o 
  -4   5   2      130.68      134.53      3.22 o 
  -3   5   2      274.42      269.72      4.36 o 
  -2   5   2      433.90      522.25      6.80 o 
  -1   5   2     1502.10     1494.88     14.60 o 
   0   5   2      724.11      677.29      6.96 o 
   1   5   2     2308.16     2502.86     21.51 o 
   2   5   2     1785.60     1894.07     18.74 o 
   3   5   2       90.53      108.19      2.37 o 
   4   5   2       11.84       19.24      1.40 o 
   5   5   2      160.90      163.74      3.39 o 
   6   5   2     1009.39      902.47     11.27 o 
   7   5   2      299.68      284.80      5.82 o 
   8   5   2      116.46       90.37      3.65 o 
   9   5   2        3.69        2.13      2.04 o 
  10   5   2      163.17      144.69      6.58 o 
  11   5   2       10.61        9.81      3.29 o 
  -8   6   2        3.20        8.51      2.67 o 
  -7   6   2        8.86        6.96      1.81 o 
  -6   6   2      316.40      287.03      5.88 o 
  -5   6   2      570.68      567.93      8.48 o 
  -4   6   2        0.37        1.75      1.06 o 
  -3   6   2     1122.47     1053.34     12.92 o 
  -2   6   2        2.72        1.71      0.76 o 
  -1   6   2       64.44       44.60      1.40 o 
   0   6   2      232.35      280.78      3.54 o 
   1   6   2     4080.74     4034.72     38.36 o 
   2   6   2     2112.90     2183.22     20.27 o 
   3   6   2     2369.66     2639.49     25.94 o 
   4   6   2       22.64       25.63      1.84 o 
   5   6   2      976.63      957.78     12.64 o 
   6   6   2      609.36      596.60      9.84 o 
   7   6   2       95.31       80.03      3.28 o 
   8   6   2      466.74      524.88     10.96 o 
   9   6   2       80.65       76.63      6.40 o 
  10   6   2      102.96      118.30      6.11 o 
  11   6   2        0.88        3.23      2.99 o 
  -8   7   2       34.65       32.62      4.31 o 
  -7   7   2       48.18       59.15      4.34 o 
  -6   7   2       20.25       19.84      1.98 o 
  -5   7   2      539.04      536.60      8.36 o 
  -4   7   2      502.89      506.55      7.79 o 
  -3   7   2      101.14       92.58      2.80 o 
  -2   7   2      373.74      347.97      4.91 o 
  -1   7   2     2362.70     2350.82     21.39 o 
   0   7   2       90.55       74.12      1.86 o 
   1   7   2      236.82      204.20      3.44 o 
   2   7   2     2240.29     2287.33     22.81 o 
   3   7   2       62.43       75.05      2.30 o 
   4   7   2      295.68      337.26      5.05 o 
   5   7   2       96.44      103.06      3.14 o 
   6   7   2        1.10        1.30      1.13 o 
   7   7   2      538.56      499.38      9.52 o 
   8   7   2      227.73      216.92      6.54 o 
   9   7   2       63.43       66.91      4.71 o 
  10   7   2      291.39      292.16      9.37 o 
  11   7   2      176.94      184.47      6.46 o 
  -7   8   2       60.59       61.31      9.26 o 
  -6   8   2      106.52       95.73      3.96 o 
  -5   8   2       39.67       37.86      2.38 o 
  -4   8   2      464.92      458.54     11.84 o 
  -3   8   2       91.67      105.23      3.07 o 
  -2   8   2       68.58       68.22      2.31 o 
  -1   8   2        4.34        0.67      0.73 o 
   0   8   2      445.15      480.65      5.82 o 
   1   8   2       25.13       21.58      1.77 o 
   2   8   2      944.92      912.01     10.46 o 
   3   8   2        5.60       12.41      1.15 o 
   4   8   2       37.36       28.98      1.47 o 
   5   8   2       41.42       46.43      3.74 o 
   6   8   2      437.10      424.93      7.43 o 
   7   8   2       17.57       16.97      2.10 o 
   8   8   2       25.47       17.75      2.55 o 
   9   8   2      305.67      278.54      9.02 o 
  10   8   2       88.34       81.80      4.51 o 
  11   8   2        2.21        0.14      2.57 o 
  -7   9   2       62.31       64.85      6.92 o 
  -6   9   2        4.56        7.74      2.47 o 
  -5   9   2       16.40       14.08      2.13 o 
  -4   9   2      412.79      394.82      6.51 o 
  -3   9   2      383.22      362.75      5.96 o 
  -2   9   2      175.79      158.81      3.61 o 
  -1   9   2      678.80      659.71      8.63 o 
   0   9   2       73.06       63.81      2.10 o 
   1   9   2       41.00       38.35      1.73 o 
   2   9   2      150.30      130.09      2.98 o 
   3   9   2      141.63      135.22      3.53 o 
   4   9   2        4.20        3.96      1.01 o 
   5   9   2        0.06       -0.82      0.86 o 
   6   9   2      322.26      306.10      5.83 o 
   7   9   2      156.49      169.82      4.51 o 
   8   9   2        0.01       -2.28      1.98 o 
   9   9   2        0.35       -1.85      2.50 o 
  10   9   2       73.14       81.16      4.45 o 
  11   9   2       91.42      100.10      6.35 o 
  -6  10   2        4.57        1.52      3.72 o 
  -5  10   2       16.02       13.48      2.81 o 
  -4  10   2        3.13        2.89      1.46 o 
  -3  10   2       43.02       45.31      2.23 o 
  -2  10   2      392.41      371.04      6.49 o 
  -1  10   2      485.93      446.55      6.75 o 
   0  10   2      288.99      299.24      5.57 o 
   1  10   2       20.52       23.56      1.72 o 
   2  10   2      339.15      323.46      5.30 o 
   3  10   2      363.74      352.46      5.66 o 
   4  10   2      190.82      160.15      3.92 o 
   5  10   2       63.60       60.27      2.52 o 
   6  10   2       32.45       33.68      2.27 o 
   7  10   2      120.08      124.93      6.11 o 
   8  10   2        8.29       10.68      2.74 o 
   9  10   2        8.45       14.74      3.26 o 
  10  10   2        6.80        2.82      3.03 o 
  -5  11   2       92.79       96.90      5.14 o 
  -4  11   2        3.76        2.47      2.45 o 
  -3  11   2      307.30      286.22      7.32 o 
  -2  11   2       41.24       35.80      2.14 o 
  -1  11   2        3.21        3.72      1.45 o 
   0  11   2     1618.47     1603.11     21.06 o 
   1  11   2        3.66        3.77      1.31 o 
   2  11   2       10.00       11.97      1.59 o 
   3  11   2       49.08       39.55      3.03 o 
   4  11   2       15.62       19.33      2.02 o 
   5  11   2      441.64      400.63      8.01 o 
   6  11   2      163.03      166.67      5.54 o 
   7  11   2       90.59       82.78      6.03 o 
   8  11   2        0.43        3.46      4.16 o 
   9  11   2       34.88       41.00      4.17 o 
  10  11   2       35.90       29.09      4.09 o 
  -4  12   2       39.43       45.77      8.85 o 
  -3  12   2        0.65       -1.42      2.22 o 
  -2  12   2      125.28      127.46      4.98 o 
  -1  12   2      176.60      154.43      4.82 o 
   0  12   2      649.92      648.81     11.16 o 
   1  12   2      846.88      863.57     13.75 o 
   2  12   2      158.68      156.07      4.71 o 
   3  12   2        1.68       -0.22      1.36 o 
   4  12   2      101.73       93.79      4.06 o 
   5  12   2       16.50       13.83      2.03 o 
   6  12   2        0.48        1.88      2.42 o 
   7  12   2      528.83      506.87     12.64 o 
   8  12   2      125.39      120.56      6.08 o 
   9  12   2       33.97       33.21      4.02 o 
  10  12   2       10.16        6.69      3.26 o 
  -3  13   2       76.34       87.62      7.80 o 
  -2  13   2       12.87       10.30      2.85 o 
  -1  13   2       61.20       62.11      3.79 o 
   0  13   2      600.86      603.11     12.11 o 
   1  13   2      416.63      409.00      8.46 o 
   2  13   2        8.85        7.30      2.00 o 
   3  13   2      881.91      927.79     14.92 o 
   4  13   2      373.38      382.58      8.23 o 
   5  13   2        9.86       11.51      2.48 o 
   6  13   2        4.48        1.95      2.57 o 
   7  13   2      241.21      245.14      8.56 o 
   8  13   2        5.44        3.70      2.78 o 
   9  13   2       16.65       11.17      3.40 o 
  -2  14   2        0.18       -0.82      3.25 o 
  -1  14   2        4.63       10.10      2.84 o 
   0  14   2       42.68       41.37      3.96 o 
   1  14   2      145.96      144.23      5.57 o 
   2  14   2      223.15      220.39      6.93 o 
   3  14   2       22.26       25.12      3.10 o 
   4  14   2       36.11       46.78      3.60 o 
   5  14   2       21.56       18.92      3.13 o 
   6  14   2       17.94       13.75      3.44 o 
   7  14   2       32.27       23.22      3.76 o 
   8  14   2       79.17       87.67     11.88 o 
   0  15   2       77.74       74.66      5.03 o 
   1  15   2       38.05       45.57      4.27 o 
   2  15   2       31.99       27.86      3.80 o 
   3  15   2        2.45        2.84      2.60 o 
   4  15   2       70.78       71.92      8.33 o 
   5  15   2       27.62       27.79      3.60 o 
   6  15   2        0.54        1.61      2.71 o 
   7  15   2       30.12       32.79      4.10 o 
   2  16   2      103.12      103.80      5.89 o 
   3  16   2        8.82        6.54      2.93 o 
   4  16   2        6.85        2.19      3.04 o 
   5  16   2       11.86       16.34      3.95 o 
  -6 -15   3        0.22        3.20      4.57 o 
  -5 -15   3       23.47       35.36      3.72 o 
  -4 -15   3      130.19      151.14     12.57 o 
  -3 -15   3       64.29       49.77      4.49 o 
  -2 -15   3        0.20       -2.51      2.06 o 
  -1 -15   3       44.71       51.65      4.31 o 
   0 -15   3      126.66      143.39     10.38 o 
  -7 -14   3       75.63       97.84      9.60 o 
  -6 -14   3       17.42        9.60      5.03 o 
  -5 -14   3       16.85       13.44      2.86 o 
  -4 -14   3      296.58      307.22      9.88 o 
  -3 -14   3      156.27      191.68      6.84 o 
  -2 -14   3       18.17       23.17      3.17 o 
  -1 -14   3        7.53        6.67      2.57 o 
   0 -14   3       98.61      119.34      5.86 o 
   1 -14   3       56.51       65.05      5.90 o 
   2 -14   3       30.16       36.49      4.05 o 
  -8 -13   3       10.72       13.45      4.39 o 
  -7 -13   3        0.93        4.11      2.65 o 
  -6 -13   3       15.03       17.53      2.26 o 
  -5 -13   3      100.35       92.38      8.70 o 
  -4 -13   3      125.50      127.36      6.60 o 
  -3 -13   3      309.95      317.58     11.32 o 
  -2 -13   3       26.77       23.33      3.03 o 
  -1 -13   3        0.35       -0.42      2.11 o 
   0 -13   3        6.64        9.20      4.19 o 
   1 -13   3        1.18        0.09      2.27 o 
   2 -13   3       23.21       20.22      4.33 o 
   3 -13   3        5.12        5.54      3.65 o 
  -9 -12   3       19.95       24.69      4.94 o 
  -8 -12   3      171.64      188.12      7.13 o 
  -7 -12   3     1039.36     1047.30     32.40 o 
  -6 -12   3      380.20      397.26      7.87 o 
  -5 -12   3       56.73       59.06      2.96 o 
  -4 -12   3      145.17      153.48      6.30 o 
  -3 -12   3       35.71       41.27      2.63 o 
  -2 -12   3      265.74      255.78      7.43 o 
  -1 -12   3      499.59      491.66      9.31 o 
   0 -12   3        6.35        4.42      2.98 o 
   1 -12   3        0.07        1.40      2.25 o 
   2 -12   3       47.51       52.61      4.33 o 
   3 -12   3      121.73      120.58      9.45 o 
   4 -12   3       54.61       59.66      4.77 o 
  -9 -11   3       19.23       29.23      4.23 o 
  -8 -11   3       18.21       15.98      3.10 o 
  -7 -11   3      331.62      337.82      9.11 o 
  -6 -11   3        1.25       -0.04      1.38 o 
  -5 -11   3       20.91       20.07      2.10 o 
  -4 -11   3      153.09      154.81      4.85 o 
  -3 -11   3      727.52      752.27     10.98 o 
  -2 -11   3      108.88      110.19      4.16 o 
  -1 -11   3      117.64      116.96      4.10 o 
   0 -11   3     2088.92     2101.68     28.29 o 
   1 -11   3       16.49       15.89      4.55 o 
   2 -11   3        3.42        3.25      2.42 o 
   3 -11   3       69.25       74.65      4.80 o 
   4 -11   3      485.90      510.12     13.22 o 
   5 -11   3       53.10       47.95      4.51 o 
 -10 -10   3      162.18      161.54      8.16 o 
  -9 -10   3        0.18        0.00      2.69 o 
  -8 -10   3        3.78        4.61      2.57 o 
  -7 -10   3      296.90      296.50      9.55 o 
  -6 -10   3      222.18      217.62     11.09 o 
  -5 -10   3      133.75      121.65      3.91 o 
  -4 -10   3       24.25       21.00      1.77 o 
  -3 -10   3      417.65      394.11      6.75 o 
  -2 -10   3        9.85        8.13      1.49 o 
  -1 -10   3     1199.11     1234.36     14.75 o 
   0 -10   3      648.81      644.22      9.78 o 
   1 -10   3       76.30       69.24      2.88 o 
   2 -10   3       14.51       14.97      2.19 o 
   3 -10   3        3.36        4.90      1.96 o 
   4 -10   3       32.83       31.02      3.64 o 
   5 -10   3       43.03       38.05      4.07 o 
   6 -10   3       10.03        9.23      3.33 o 
 -10  -9   3        3.92        1.16      2.79 o 
  -9  -9   3       55.59       47.79      4.71 o 
  -8  -9   3       20.45       20.01      3.31 o 
  -7  -9   3       70.18       64.84      2.89 o 
  -6  -9   3      760.74      713.63     12.40 o 
  -5  -9   3       12.91       13.80      1.96 o 
  -4  -9   3       29.22       20.45      1.84 o 
  -3  -9   3        3.95       13.71      1.42 o 
  -2  -9   3        0.04       -0.52      0.83 o 
  -1  -9   3      329.99      323.86      5.02 o 
   0  -9   3       43.41       44.59      1.84 o 
   1  -9   3       20.95       17.67      1.90 o 
   2  -9   3       35.16       36.62      3.16 o 
   3  -9   3      353.89      343.08      7.97 o 
   4  -9   3      160.71      172.87      5.52 o 
   5  -9   3       49.10       43.33      3.92 o 
   6  -9   3        2.61       12.06      3.19 o 
   7  -9   3       66.23       82.93      5.63 o 
 -10  -8   3       36.62       35.35      4.50 o 
  -9  -8   3      402.13      425.02     14.94 o 
  -8  -8   3       17.86       22.55      3.29 o 
  -7  -8   3      188.44      201.08      8.39 o 
  -6  -8   3       54.13       58.62      2.89 o 
  -5  -8   3      284.91      265.08      7.69 o 
  -4  -8   3      775.81      766.10     15.38 o 
  -3  -8   3      471.88      469.85      8.02 o 
  -2  -8   3      387.64      397.85      5.27 o 
  -1  -8   3       61.94       62.54      1.89 o 
   0  -8   3      407.34      414.96      5.52 o 
   1  -8   3       67.93       60.30      2.50 o 
   2  -8   3       57.59       66.02      2.01 o 
   3  -8   3      224.37      226.66      5.11 o 
   4  -8   3        0.76       -1.74      1.51 o 
   5  -8   3      216.32      221.35      6.86 o 
   6  -8   3      111.21      100.13      4.67 o 
   7  -8   3        2.15        4.71      2.94 o 
 -11  -7   3       14.77       23.36      6.91 o 
 -10  -7   3      371.36      379.91     24.25 o 
  -9  -7   3        4.71        2.30      2.48 o 
  -8  -7   3      182.05      182.09      7.33 o 
  -7  -7   3        6.25        7.06      2.35 o 
  -6  -7   3      597.14      579.61     10.28 o 
  -5  -7   3      216.80      222.88      5.29 o 
  -4  -7   3     1012.24     1029.28     14.11 o 
  -3  -7   3     1120.60     1052.39     11.82 o 
  -2  -7   3     1464.76     1448.19     13.52 o 
  -1  -7   3      108.60      110.10      2.60 o 
   0  -7   3      642.92      620.58      7.16 o 
   1  -7   3     1007.38     1084.42     11.40 o 
   2  -7   3     1587.80     1539.01     15.45 o 
   3  -7   3      220.23      203.63      3.43 o 
   4  -7   3      167.60      161.43      4.39 o 
   5  -7   3      377.06      353.13      8.25 o 
   6  -7   3      482.62      441.71      9.83 o 
   7  -7   3       91.08       79.79      4.26 o 
   8  -7   3       56.73       51.60      7.34 o 
 -11  -6   3       32.45       37.16      4.82 o 
 -10  -6   3       53.18       48.16      7.07 o 
  -9  -6   3      257.48      251.04      9.03 o 
  -8  -6   3      153.53      135.51      6.29 o 
  -7  -6   3      157.16      152.99      6.13 o 
  -6  -6   3       71.09       69.44      3.71 o 
  -5  -6   3      425.72      377.18      7.11 o 
  -4  -6   3      627.73      614.83      8.94 o 
  -3  -6   3      577.01      568.75     11.38 o 
  -2  -6   3      579.03      478.79      5.11 o 
  -1  -6   3     1115.59     1235.41     11.58 o 
   0  -6   3      207.13      247.94      3.26 o 
   1  -6   3      379.78      346.91      4.35 o 
   2  -6   3      303.89      297.40      3.80 o 
   3  -6   3       27.62       55.23      7.06 o 
   4  -6   3       34.72       32.99      1.72 o 
   5  -6   3      220.51      218.62      4.69 o 
   6  -6   3       71.50       83.46      4.27 o 
   7  -6   3        1.59        4.33      2.31 o 
   8  -6   3       13.42       14.29      3.91 o 
   9  -6   3       11.92       11.11      3.51 o 
 -11  -5   3       82.55       83.63      6.26 o 
 -10  -5   3       33.80       37.64      5.21 o 
  -9  -5   3        1.22        0.42      2.19 o 
  -8  -5   3      459.76      461.41     11.93 o 
  -7  -5   3      122.54      126.62      5.81 o 
  -6  -5   3      179.23      169.65      4.16 o 
  -5  -5   3      558.14      526.72     10.22 o 
  -4  -5   3      641.82      716.87      8.90 o 
  -3  -5   3      478.76      559.28      6.85 o 
  -2  -5   3      356.66      343.87      4.61 o 
  -1  -5   3        1.12        4.55      0.61 o 
   0  -5   3        0.77        0.12      0.54 o 
   1  -5   3     2170.67     2069.13     16.31 o 
   2  -5   3     3686.82     3521.22     33.01 o 
   3  -5   3      331.48      331.76      4.65 o 
   4  -5   3       16.69       16.36      1.21 o 
   5  -5   3      510.59      482.66      6.94 o 
   6  -5   3       46.80       40.99      2.61 o 
   7  -5   3       92.07       93.76      5.90 o 
   8  -5   3      214.28      235.61      7.07 o 
   9  -5   3       47.89       49.84      4.77 o 
 -11  -4   3       14.77        7.63      3.22 o 
 -10  -4   3      105.34       96.14      8.48 o 
  -9  -4   3      137.07      139.15      6.64 o 
  -8  -4   3       14.85       13.21      2.81 o 
  -7  -4   3       17.26       18.74      2.80 o 
  -6  -4   3        0.57       -0.47      1.40 o 
  -5  -4   3      586.88      616.83      9.04 o 
  -4  -4   3      483.23      533.91      7.12 o 
  -3  -4   3      313.80      376.24      4.83 o 
  -2  -4   3      526.46      584.27      6.80 o 
  -1  -4   3     3049.66     3048.55     30.82 o 
   0  -4   3     2392.28     2541.32     21.29 o 
   1  -4   3      636.27      653.18      5.47 o 
   2  -4   3     1097.88     1255.56     11.32 o 
   3  -4   3      128.17      149.21      2.58 o 
   4  -4   3       29.32       27.37      1.48 o 
   5  -4   3      837.42      849.06     10.36 o 
   6  -4   3      230.23      220.70      5.01 o 
   7  -4   3      173.74      160.70      6.10 o 
   8  -4   3        1.48        3.54      1.98 o 
   9  -4   3       63.65       66.92      4.34 o 
 -11  -3   3       40.30       33.08      6.54 o 
 -10  -3   3        2.57        3.66      2.64 o 
  -9  -3   3      243.95      214.28      8.23 o 
  -8  -3   3       46.96       37.62      3.76 o 
  -7  -3   3       70.72       74.39      4.16 o 
  -6  -3   3     1752.40     1821.24     30.91 o 
  -5  -3   3        5.28        7.57      1.37 o 
  -4  -3   3      481.10      486.72      7.49 o 
  -3  -3   3       51.85       45.57      1.66 o 
  -2  -3   3     3799.00     3654.02     42.13 o 
  -1  -3   3      824.09      790.48      8.33 o 
   0  -3   3       14.00       14.20      0.57 o 
   1  -3   3     1231.41     1191.17      9.93 o 
   2  -3   3        1.06        1.25      0.39 o 
   3  -3   3       55.95       39.80      1.45 o 
   4  -3   3      400.84      410.37      5.06 o 
   5  -3   3       28.35       27.17      1.60 o 
   6  -3   3      138.26      130.42      3.71 o 
   7  -3   3        0.52        0.30      1.25 o 
   8  -3   3       12.71       11.98      2.04 o 
   9  -3   3      151.43      150.16      5.13 o 
  10  -3   3      345.99      341.94     10.27 o 
 -11  -2   3       49.36       57.01      9.02 o 
 -10  -2   3       19.26       28.95      4.13 o 
  -9  -2   3     1028.27     1063.89     22.10 o 
  -8  -2   3     2632.42     2617.12     54.03 o 
  -7  -2   3       15.70       15.90      2.54 o 
  -6  -2   3      234.63      221.63      5.34 o 
  -5  -2   3     4503.74     4598.73     52.10 o 
  -4  -2   3       37.45       52.35      2.18 o 
  -3  -2   3     1049.29     1057.40     17.75 o 
  -2  -2   3     3341.11     3290.53     61.55 o 
  -1  -2   3      980.66      983.66     14.25 o 
   0  -2   3     1618.10     1683.98     21.19 o 
   1  -2   3     4103.28     4313.23     35.15 o 
   2  -2   3     6271.46     6677.80     54.02 o 
   3  -2   3      434.15      440.78      4.86 o 
   4  -2   3      623.23      699.57      7.77 o 
   5  -2   3        0.78        1.52      0.78 o 
   6  -2   3       27.47       19.48      1.58 o 
   7  -2   3       37.01       33.21      2.45 o 
   8  -2   3       99.96       99.84      3.95 o 
   9  -2   3        4.90        4.82      2.00 o 
  10  -2   3      163.02      170.66      7.12 o 
 -10  -1   3      132.66      126.69      6.85 o 
  -9  -1   3      107.91      125.06      6.37 o 
  -8  -1   3      374.75      362.64     10.32 o 
  -7  -1   3        2.60        3.86      1.98 o 
  -6  -1   3      165.06      164.97      4.64 o 
  -5  -1   3     1724.48     1757.63     23.21 o 
  -4  -1   3      152.05      156.88      2.75 o 
  -3  -1   3      306.07      325.72      5.10 o 
  -2  -1   3        0.72        0.46      0.35 o 
  -1  -1   3      308.93      325.47      5.77 o 
   0  -1   3     7004.65     6311.95    146.57 o 
   1  -1   3     7394.70     6973.92    113.61 o 
   2  -1   3    18741.15    16888.13    151.01 o 
   3  -1   3      377.76      367.05      4.14 o 
   4  -1   3      205.23      222.64      3.31 o 
   5  -1   3      152.06      185.89      3.22 o 
   6  -1   3       11.30        6.68      1.09 o 
   7  -1   3        2.05        1.80      1.18 o 
   8  -1   3       18.84       20.99      2.04 o 
   9  -1   3       58.03       61.39      7.14 o 
  10  -1   3        1.03        2.30      2.35 o 
 -10   0   3        7.54        8.26      2.98 o 
  -9   0   3       36.16       37.24      5.02 o 
  -8   0   3       23.67       23.86      3.15 o 
  -7   0   3      173.64      181.30      6.29 o 
  -6   0   3        1.12        0.63      1.24 o 
  -5   0   3     1300.65     1288.76     16.60 o 
  -4   0   3      815.98      739.17      9.75 o 
  -3   0   3       32.27       57.21      3.76 o 
  -2   0   3        3.21        6.83      0.69 o 
  -1   0   3     4797.68     4684.74    122.48 o 
   0   0   3     5789.22     5241.19    150.87 o 
   1   0   3      516.88      549.55      9.42 o 
   2   0   3     3679.57     3873.97     36.46 o 
   3   0   3     2884.22     3003.60     27.14 o 
   4   0   3       31.90       28.76      1.37 o 
   5   0   3     1751.99     1838.32     19.12 o 
   6   0   3       42.66       55.95      2.16 o 
   7   0   3       51.67       46.36      2.18 o 
   8   0   3       59.47       62.43      2.65 o 
   9   0   3       99.40      100.08      4.57 o 
  10   0   3       16.64       12.77      3.07 o 
  11   0   3       71.22       69.67      6.10 o 
 -10   1   3        2.19        6.46      2.96 o 
  -9   1   3       28.13       27.12      3.68 o 
  -8   1   3      154.08      164.37      6.72 o 
  -7   1   3      222.80      220.92      9.77 o 
  -6   1   3      143.30      123.19      3.99 o 
  -5   1   3        0.08        1.09      1.05 o 
  -4   1   3        5.23        7.70      1.32 o 
  -3   1   3      106.56       86.30      2.27 o 
  -2   1   3     1791.93     1957.71     80.39 o 
  -1   1   3    13538.44    12149.12    200.30 o 
   0   1   3     2797.98     2720.78     33.11 o 
   1   1   3       58.96       62.88      2.26 o 
   2   1   3      177.99      164.57      2.16 o 
   3   1   3      719.72      829.12      8.79 o 
   4   1   3     1871.73     2031.34     20.16 o 
   5   1   3       74.15       72.07      3.10 o 
   6   1   3      234.62      248.07      4.45 o 
   7   1   3      456.51      452.86      6.98 o 
   8   1   3        4.12        2.68      1.68 o 
   9   1   3      222.92      218.69      7.39 o 
  10   1   3      446.90      456.04     10.27 o 
  11   1   3        1.60        0.47      2.72 o 
 -10   2   3       17.18       15.82      3.60 o 
  -9   2   3      244.46      255.63     13.67 o 
  -8   2   3       56.38       61.52      4.44 o 
  -7   2   3      528.05      534.16     11.55 o 
  -6   2   3       33.44       39.62      2.59 o 
  -5   2   3       27.62       30.74      1.86 o 
  -4   2   3      398.39      389.08      5.44 o 
  -3   2   3        7.67        6.72      0.97 o 
  -2   2   3     1862.14     1963.05     28.62 o 
  -1   2   3    12144.62    12129.37    393.81 o 
   0   2   3      646.16      608.18      8.06 o 
   1   2   3    53193.14    43773.59    795.10 o 
   2   2   3     2963.70     3063.90     36.01 o 
   3   2   3      365.52      357.28      4.42 o 
   4   2   3      287.48      336.88      4.83 o 
   5   2   3       17.16       19.64      1.29 o 
   6   2   3       97.94      112.89      2.79 o 
   7   2   3     1067.50     1074.21     13.29 o 
   8   2   3      266.70      260.41      5.98 o 
   9   2   3       57.85       67.43      4.80 o 
  10   2   3       56.86       55.51      6.31 o 
  11   2   3       76.28       74.40      5.18 o 
  -9   3   3        0.03        2.50      2.54 o 
  -8   3   3      161.44      152.85      5.92 o 
  -7   3   3       33.12       36.46      3.11 o 
  -6   3   3       59.06       62.15      3.11 o 
  -5   3   3        0.47        1.50      0.92 o 
  -4   3   3      187.72      145.45      3.92 o 
  -3   3   3      204.43      192.17      3.09 o 
  -2   3   3     1078.27     1132.63     13.56 o 
  -1   3   3    15199.64    13587.84    190.52 o 
   0   3   3      193.34      202.50      2.81 o 
   1   3   3     7714.84     7540.48    124.77 o 
   2   3   3        5.66        2.17      0.48 o 
   3   3   3    19648.07    18578.25    352.09 o 
   4   3   3      966.62     1045.12     11.99 o 
   5   3   3     3281.54     3503.37     36.34 o 
   6   3   3      608.95      660.55      8.78 o 
   7   3   3      115.80      116.20      3.22 o 
   8   3   3      276.03      255.67      5.51 o 
   9   3   3        2.24        8.94      2.57 o 
  10   3   3        7.41        6.59      2.79 o 
  11   3   3       30.72       44.07      4.39 o 
  -9   4   3        6.41       10.47      3.25 o 
  -8   4   3        2.07        3.86      2.26 o 
  -7   4   3        8.19        3.61      1.70 o 
  -6   4   3       22.14       22.77      1.66 o 
  -5   4   3      563.88      548.62      8.46 o 
  -4   4   3      523.04      469.66      7.21 o 
  -3   4   3     2388.61     2405.57     28.01 o 
  -2   4   3     5868.50     6124.92     67.87 o 
  -1   4   3     1221.22     1220.32     14.31 o 
   0   4   3     2278.05     2105.91     21.52 o 
   1   4   3     5480.57     5310.17     49.65 o 
   2   4   3       68.26       85.32      1.55 o 
   3   4   3     1118.87     1199.69     14.17 o 
   4   4   3     1674.42     1736.50     20.18 o 
   5   4   3      159.03      171.64      3.49 o 
   6   4   3     1024.27     1101.73     13.25 o 
   7   4   3        9.87        7.05      1.88 o 
   8   4   3       12.69       13.36      2.07 o 
   9   4   3        3.04        3.90      2.40 o 
  10   4   3       32.51       40.55      4.07 o 
  11   4   3        0.30       -0.42      5.70 o 
  -9   5   3      106.70      105.53      6.49 o 
  -8   5   3        3.85        4.99      2.38 o 
  -7   5   3       76.63       78.42      4.35 o 
  -6   5   3       43.17       41.86      2.09 o 
  -5   5   3       57.95       62.52      2.33 o 
  -4   5   3       43.47       54.27      2.07 o 
  -3   5   3      231.54      227.16      4.03 o 
  -2   5   3     1958.68     1907.66     20.89 o 
  -1   5   3      136.63      166.99      2.97 o 
   0   5   3      394.03      408.67      5.01 o 
   1   5   3      673.61      620.32      6.90 o 
   2   5   3      209.26      204.76      2.85 o 
   3   5   3      489.98      519.80      6.23 o 
   4   5   3     1801.89     1912.43     22.17 o 
   5   5   3        1.92        2.38      0.93 o 
   6   5   3        0.36        0.69      0.88 o 
   7   5   3      160.80      147.15      6.97 o 
   8   5   3      163.01      178.09      5.57 o 
   9   5   3      214.36      212.16      7.65 o 
  10   5   3      201.06      194.58      7.60 o 
  11   5   3      132.88      172.24      7.42 o 
  -8   6   3        2.91        4.31      2.36 o 
  -7   6   3       88.23      111.31      6.07 o 
  -6   6   3        7.02        2.86      1.70 o 
  -5   6   3       25.85       31.58      1.86 o 
  -4   6   3      383.21      356.61      5.87 o 
  -3   6   3      387.81      522.75     18.51 o 
  -2   6   3      636.83      609.59      8.06 o 
  -1   6   3     2561.11     2650.13     26.52 o 
   0   6   3     1100.13     1143.32     11.36 o 
   1   6   3      651.17      636.98      6.47 o 
   2   6   3       47.72       57.59      1.49 o 
   3   6   3       13.94       18.30      1.78 o 
   4   6   3      690.83      674.90     10.38 o 
   5   6   3      382.56      378.91      6.36 o 
   6   6   3     1126.85     1161.40     14.11 o 
   7   6   3        1.69        1.56      1.07 o 
   8   6   3      351.58      338.47      8.02 o 
   9   6   3      148.31      151.62      6.56 o 
  10   6   3       14.12       17.03      3.40 o 
  11   6   3       37.27       37.80      4.44 o 
  -8   7   3        2.40        6.92      3.26 o 
  -7   7   3       61.02       62.04      5.54 o 
  -6   7   3        6.58       11.55      2.46 o 
  -5   7   3       29.13       32.67      3.03 o 
  -4   7   3      100.84       82.86      2.73 o 
  -3   7   3       81.40       76.61      2.97 o 
  -2   7   3      101.52      116.05      2.76 o 
  -1   7   3        0.27        0.43      0.65 o 
   0   7   3     1284.85     1255.99     12.61 o 
   1   7   3      419.25      514.08      6.42 o 
   2   7   3       57.76       61.51      1.88 o 
   3   7   3      101.38      102.03      2.80 o 
   4   7   3      569.34      619.77      7.80 o 
   5   7   3       17.70       16.10      1.51 o 
   6   7   3       40.70       35.76      2.16 o 
   7   7   3      214.70      215.27      7.97 o 
   8   7   3      267.51      260.52      6.33 o 
   9   7   3        0.20       -0.77      2.51 o 
  10   7   3        4.19        5.48      2.94 o 
  11   7   3        0.01       -3.04      2.75 o 
  -7   8   3        0.27        4.28      2.50 o 
  -6   8   3      591.12      619.05     13.55 o 
  -5   8   3      410.59      375.46      6.90 o 
  -4   8   3      363.39      337.86      6.07 o 
  -3   8   3       12.03       13.58      1.39 o 
  -2   8   3      313.11      290.91      4.92 o 
  -1   8   3      153.35      154.17      3.25 o 
   0   8   3      383.37      368.46      5.02 o 
   1   8   3      319.62      292.41      4.48 o 
   2   8   3       39.71       30.72      1.46 o 
   3   8   3      182.40      186.04      3.29 o 
   4   8   3      125.97      111.08      2.82 o 
   5   8   3      135.47      148.05      3.56 o 
   6   8   3       56.93       48.52      2.46 o 
   7   8   3        0.69        0.86      1.40 o 
   8   8   3       70.75       76.45      3.88 o 
   9   8   3       86.36       78.66      5.82 o 
  10   8   3      178.84      173.55      7.47 o 
  11   8   3       41.52       38.57      3.75 o 
  -7   9   3       26.05       33.72      5.82 o 
  -6   9   3        0.14        2.95      2.39 o 
  -5   9   3      294.73      313.84      6.90 o 
  -4   9   3       68.45       58.84      2.53 o 
  -3   9   3       53.29       45.02      2.25 o 
  -2   9   3       72.03       69.89      2.43 o 
  -1   9   3      267.41      272.11      4.77 o 
   0   9   3      634.27      644.86      8.39 o 
   1   9   3     2036.14     2037.73     21.11 o 
   2   9   3        0.57       -0.70      0.75 o 
   3   9   3       73.83       95.26      2.94 o 
   4   9   3       17.85       14.31      1.30 o 
   5   9   3      270.13      257.74      4.43 o 
   6   9   3       13.44       13.29      1.62 o 
   7   9   3        7.12        2.81      2.18 o 
   8   9   3       29.95       35.83      3.76 o 
   9   9   3      250.24      253.01      8.72 o 
  10   9   3        8.93       16.70      3.12 o 
  11   9   3       43.96       39.71      3.85 o 
  -6  10   3       25.15       26.12      5.71 o 
  -5  10   3       22.49       25.74      3.39 o 
  -4  10   3        9.62        4.85      1.62 o 
  -3  10   3       72.70       59.68      2.54 o 
  -2  10   3        0.73        0.54      1.05 o 
  -1  10   3     1391.32     1411.39     16.14 o 
   0  10   3      678.81      692.72      9.82 o 
   1  10   3      141.56      150.68      4.50 o 
   2  10   3      465.71      434.40      7.43 o 
   3  10   3        7.58        2.53      1.15 o 
   4  10   3        2.67        0.94      1.04 o 
   5  10   3      120.25      103.08      5.42 o 
   6  10   3      130.97      144.29      4.45 o 
   7  10   3       11.10       10.11      1.94 o 
   8  10   3      374.61      366.68     11.16 o 
   9  10   3       75.13       75.10      4.34 o 
  10  10   3       50.23       44.17      3.81 o 
  -5  11   3       57.41       57.16      6.58 o 
  -4  11   3      138.66      127.06      5.26 o 
  -3  11   3      120.87      109.69      3.82 o 
  -2  11   3        0.90        1.27      1.26 o 
  -1  11   3       60.82       60.72      2.97 o 
   0  11   3      435.48      446.90      7.43 o 
   1  11   3       46.61       40.68      2.28 o 
   2  11   3      116.04      129.88      3.88 o 
   3  11   3       15.68       12.20      1.67 o 
   4  11   3       67.15       65.80      2.91 o 
   5  11   3      276.61      291.56      6.69 o 
   6  11   3      110.33      101.94      5.21 o 
   7  11   3       54.04       50.41      4.12 o 
   8  11   3       72.91       72.44      6.42 o 
   9  11   3      239.37      250.13      8.88 o 
  10  11   3       12.94        4.35      3.35 o 
  -4  12   3        5.15        0.56      3.71 o 
  -3  12   3       18.15       23.92      3.16 o 
  -2  12   3      534.70      512.29     10.77 o 
  -1  12   3       31.22       28.30      2.46 o 
   0  12   3      226.77      225.57      6.47 o 
   1  12   3        0.14        1.11      1.34 o 
   2  12   3       92.07       89.77      3.40 o 
   3  12   3        0.90        2.44      1.59 o 
   4  12   3        8.99        8.36      1.89 o 
   5  12   3       27.61       26.77      2.51 o 
   6  12   3       65.29       81.74      4.15 o 
   7  12   3       14.66       12.15      3.29 o 
   8  12   3        0.84       -1.86      2.23 o 
   9  12   3       62.78       71.22      5.21 o 
  10  12   3       70.84       74.61      5.54 o 
  -3  13   3        2.36        0.91      3.56 o 
  -2  13   3      225.81      224.77      7.88 o 
  -1  13   3      480.51      488.29     12.14 o 
   0  13   3       58.43       53.95      3.21 o 
   1  13   3       32.25       32.20      2.67 o 
   2  13   3      743.36      746.65     12.70 o 
   3  13   3        1.20       -0.26      1.64 o 
   4  13   3      147.02      148.19      4.91 o 
   5  13   3       53.49       60.08      3.42 o 
   6  13   3      125.44      116.14      7.22 o 
   7  13   3       23.04       10.84      3.03 o 
   8  13   3        3.48        8.06      4.27 o 
   9  13   3       33.83       33.22      4.22 o 
  -2  14   3        1.31        2.20      2.56 o 
  -1  14   3      475.83      462.34     12.00 o 
   0  14   3      280.85      295.25      9.23 o 
   1  14   3       10.37       13.41      2.62 o 
   2  14   3       74.16       79.06      3.90 o 
   3  14   3      173.03      187.49      6.73 o 
   4  14   3        1.62        0.49      1.76 o 
   5  14   3       49.02       55.18      3.92 o 
   6  14   3      322.77      311.02      9.78 o 
   7  14   3        3.14       -0.49      2.54 o 
   8  14   3        7.28        6.69      3.10 o 
   0  15   3       57.12       56.36      4.62 o 
   1  15   3       38.10       45.52      5.99 o 
   2  15   3       66.65       74.31      5.33 o 
   3  15   3       13.99       17.13      3.15 o 
   4  15   3       55.68       61.04      4.62 o 
   5  15   3        3.62        3.81      3.05 o 
   6  15   3        1.42        4.58      2.97 o 
   7  15   3       57.32       44.45      4.55 o 
   2  16   3      123.50      119.72      6.67 o 
   3  16   3        2.56        1.26      2.51 o 
   4  16   3        2.97        4.43      3.95 o 
   5  16   3       39.94       42.19      4.82 o 
  -5 -15   4      126.02      143.56     10.97 o 
  -4 -15   4       36.19       35.20      5.94 o 
  -3 -15   4        6.04        9.40      2.86 o 
  -2 -15   4        0.11        4.00      2.48 o 
  -1 -15   4        5.93       11.84      4.95 o 
   0 -15   4       15.70       13.76      3.20 o 
  -7 -14   4        3.44        5.03      4.57 o 
  -6 -14   4      129.27      144.01     10.97 o 
  -5 -14   4       17.09       17.37      5.03 o 
  -4 -14   4       21.29       18.39      2.70 o 
  -3 -14   4       17.68       12.55      3.89 o 
  -2 -14   4       75.50       83.56      4.66 o 
  -1 -14   4       26.97       32.85      3.54 o 
   0 -14   4        3.47        2.79      2.42 o 
   1 -14   4      117.95      123.25      9.42 o 
   2 -14   4      128.66      142.42      6.82 o 
  -8 -13   4       23.91       26.80      4.18 o 
  -7 -13   4       61.40       69.65      4.54 o 
  -6 -13   4        0.82        0.76      2.38 o 
  -5 -13   4       76.62       79.16      5.16 o 
  -4 -13   4      102.08      103.11      4.06 o 
  -3 -13   4       43.39       38.03      2.59 o 
  -2 -13   4      125.70      102.50      4.06 o 
  -1 -13   4       70.44       79.43      4.55 o 
   0 -13   4       48.53       49.17      5.98 o 
   1 -13   4        8.23        7.73      2.72 o 
   2 -13   4       71.01       80.29      5.13 o 
   3 -13   4        0.87       -0.79      2.41 o 
  -9 -12   4      103.45      104.67      5.87 o 
  -8 -12   4      159.27      183.73      7.04 o 
  -7 -12   4       47.91       44.72      3.79 o 
  -6 -12   4        0.22        1.30      2.00 o 
  -5 -12   4       19.61       18.58      1.88 o 
  -4 -12   4       26.61       23.66      2.26 o 
  -3 -12   4        0.36       -0.09      1.30 o 
  -2 -12   4      182.72      182.88      5.02 o 
  -1 -12   4       55.15       57.33      3.21 o 
   0 -12   4      188.48      173.13      5.68 o 
   1 -12   4      116.09      112.53      5.62 o 
   2 -12   4      223.34      228.29      8.13 o 
   3 -12   4       29.60       29.54      4.14 o 
   4 -12   4        0.00        3.35      2.76 o 
  -9 -11   4      256.02      273.16     10.14 o 
  -8 -11   4       70.86       73.08      4.64 o 
  -7 -11   4       41.17       49.46      3.82 o 
  -6 -11   4      225.83      234.42      7.52 o 
  -5 -11   4      173.18      193.14      5.19 o 
  -4 -11   4        4.84        5.89      1.48 o 
  -3 -11   4      352.28      353.53      6.43 o 
  -2 -11   4        9.69        9.67      1.76 o 
  -1 -11   4      210.23      223.04      5.53 o 
   0 -11   4        9.50       10.81      1.96 o 
   1 -11   4       45.25       39.65      3.46 o 
   2 -11   4        0.06       -0.99      2.17 o 
   3 -11   4       58.65       54.58      4.23 o 
   4 -11   4       62.41       61.45      4.70 o 
   5 -11   4       24.95       24.01      3.67 o 
 -10 -10   4       19.39       15.12      3.87 o 
  -9 -10   4        0.33        0.60      3.74 o 
  -8 -10   4      552.33      557.16     14.49 o 
  -7 -10   4        4.67        8.98      2.41 o 
  -6 -10   4      531.31      533.51     13.92 o 
  -5 -10   4      409.70      404.24      7.33 o 
  -4 -10   4      253.56      251.79      5.41 o 
  -3 -10   4        4.57        2.91      1.24 o 
  -2 -10   4     2230.67     2196.63     25.97 o 
  -1 -10   4      342.24      351.41      7.48 o 
   0 -10   4       28.09       23.50      2.21 o 
   1 -10   4      533.41      500.73      9.84 o 
   2 -10   4      527.73      516.89     10.74 o 
   3 -10   4      205.64      181.70     11.04 o 
   4 -10   4       26.26       24.74      3.38 o 
   5 -10   4       13.62       10.61      2.93 o 
   6 -10   4       55.64       71.38      5.31 o 
 -10  -9   4       18.42       20.78      3.94 o 
  -9  -9   4       94.27       81.04      5.69 o 
  -8  -9   4      446.04      411.34     11.85 o 
  -7  -9   4      181.09      195.64      7.53 o 
  -6  -9   4      657.65      570.65     13.43 o 
  -5  -9   4      222.78      205.69      4.48 o 
  -4  -9   4      455.66      437.23      6.90 o 
  -3  -9   4      162.76      161.16      3.70 o 
  -2  -9   4       69.95       76.36      2.67 o 
  -1  -9   4     2267.27     2265.34     24.46 o 
   0  -9   4       73.31       58.69      2.45 o 
   1  -9   4        0.78       -0.72      1.05 o 
   2  -9   4       36.36       39.94      4.31 o 
   3  -9   4       80.58       77.62      3.23 o 
   4  -9   4      134.61      122.41      5.71 o 
   5  -9   4       15.21       19.84      3.60 o 
   6  -9   4       31.24       33.56      4.05 o 
   7  -9   4        0.49        2.15      2.93 o 
 -10  -8   4        0.32       -0.34      2.61 o 
  -9  -8   4        1.97       -0.65      3.08 o 
  -8  -8   4      111.48      106.97      5.80 o 
  -7  -8   4      214.72      197.26      7.26 o 
  -6  -8   4      226.09      245.88      7.99 o 
  -5  -8   4      727.02      660.11     17.98 o 
  -4  -8   4       58.24       68.31      2.05 o 
  -3  -8   4      220.96      191.08      5.25 o 
  -2  -8   4      319.32      353.08      5.44 o 
  -1  -8   4      152.61      175.16      3.28 o 
   0  -8   4       91.64       89.63      2.35 o 
   1  -8   4      400.34      432.21      5.96 o 
   2  -8   4        0.08        1.90      1.11 o 
   3  -8   4      272.71      250.95      5.69 o 
   4  -8   4      287.15      276.85      7.04 o 
   5  -8   4       77.95       64.58      3.52 o 
   6  -8   4       32.66       27.98      4.83 o 
   7  -8   4       84.38       73.52      5.41 o 
 -10  -7   4        0.80       -1.60      2.97 o 
  -9  -7   4       53.23       69.90      5.14 o 
  -8  -7   4       51.43       47.17      4.11 o 
  -7  -7   4        8.72        8.07      2.29 o 
  -6  -7   4       21.96       32.32      4.56 o 
  -5  -7   4        0.83       -0.14      1.24 o 
  -4  -7   4      285.12      267.81      4.36 o 
  -3  -7   4      104.65      106.25      2.38 o 
  -2  -7   4      414.17      466.54      6.70 o 
  -1  -7   4        5.00        5.75      0.67 o 
   0  -7   4      631.33      569.69      6.22 o 
   1  -7   4      495.85      518.32      6.06 o 
   2  -7   4        1.43        5.61      0.79 o 
   3  -7   4      482.24      478.75      6.66 o 
   4  -7   4     2256.62     2142.45     28.41 o 
   5  -7   4       20.95       22.41      2.48 o 
   6  -7   4      200.53      177.92      5.87 o 
   7  -7   4       66.54       67.22      4.83 o 
   8  -7   4       91.59      109.08      6.30 o 
 -10  -6   4      150.96      160.71     12.12 o 
  -9  -6   4       24.75       21.55      4.28 o 
  -8  -6   4      223.19      240.34      8.22 o 
  -7  -6   4       24.21       21.26      2.99 o 
  -6  -6   4      298.09      276.07     12.52 o 
  -5  -6   4      401.51      373.96      6.75 o 
  -4  -6   4       42.26       27.31      1.43 o 
  -3  -6   4      521.22      508.14      6.40 o 
  -2  -6   4      821.17      862.17      9.41 o 
  -1  -6   4      192.89      236.07      7.89 o 
   0  -6   4     1486.16     1562.93     14.54 o 
   1  -6   4     1745.26     1905.99     17.69 o 
   2  -6   4       56.05       51.19      2.30 o 
   3  -6   4     1078.78     1164.19     12.47 o 
   4  -6   4       35.55       34.17      1.72 o 
   5  -6   4       68.95       63.20      3.51 o 
   6  -6   4      190.42      168.71      5.87 o 
   7  -6   4       76.31       68.77      3.87 o 
   8  -6   4       53.74       46.41      4.46 o 
   9  -6   4       16.27       18.00      3.91 o 
 -11  -5   4       19.40       22.04     11.20 o 
 -10  -5   4       12.63       16.15      4.36 o 
  -9  -5   4      156.53      167.98      9.21 o 
  -8  -5   4        6.74        6.58      2.35 o 
  -7  -5   4     1568.62     1562.69     28.10 o 
  -6  -5   4       12.31       14.67      1.60 o 
  -5  -5   4      165.01      158.57      3.94 o 
  -4  -5   4      258.81      215.43      4.02 o 
  -3  -5   4      897.14      867.04     10.90 o 
  -2  -5   4     1374.51     1477.46     16.22 o 
  -1  -5   4     1091.18     1046.54     10.92 o 
   0  -5   4     3122.58     3186.08     26.63 o 
   1  -5   4     2158.24     2238.09     17.60 o 
   2  -5   4       39.42       46.89      1.60 o 
   3  -5   4       64.82       65.00      1.76 o 
   4  -5   4        6.64        6.99      1.00 o 
   5  -5   4      426.21      413.89      7.04 o 
   6  -5   4      227.46      232.02      5.64 o 
   7  -5   4      242.48      244.43      8.34 o 
   8  -5   4      253.99      243.29      8.88 o 
   9  -5   4        4.26        5.94      4.09 o 
 -11  -4   4        2.18       -1.14      3.23 o 
 -10  -4   4       22.17       18.77      4.68 o 
  -9  -4   4       80.94       82.57     10.06 o 
  -8  -4   4      296.32      291.63      9.01 o 
  -7  -4   4       39.68       41.23      5.41 o 
  -6  -4   4      101.22       87.39      4.18 o 
  -5  -4   4        0.07        1.20      1.79 o 
  -4  -4   4       36.45       31.37      1.71 o 
  -3  -4   4       46.70       28.11      1.23 o 
  -2  -4   4       27.15       30.85      1.54 o 
  -1  -4   4       69.42       84.21      1.66 o 
   0  -4   4     5112.31     5296.80     44.88 o 
   1  -4   4       27.95       61.46      1.09 o 
   2  -4   4      604.47      614.89      6.10 o 
   3  -4   4      247.48      302.92      3.96 o 
   4  -4   4      766.94      781.88      9.01 o 
   5  -4   4       78.74       73.66      2.48 o 
   6  -4   4      505.56      515.81      8.42 o 
   7  -4   4      490.94      488.80     11.21 o 
   8  -4   4      100.41       94.12      5.85 o 
   9  -4   4        3.42       -3.24      2.49 o 
 -10  -3   4       35.12       39.65      5.65 o 
  -9  -3   4       59.68       64.47      6.86 o 
  -8  -3   4       13.21       13.22      2.75 o 
  -7  -3   4      237.94      238.99      9.13 o 
  -6  -3   4     1069.86     1069.44     19.71 o 
  -5  -3   4      224.09      225.42      5.81 o 
  -4  -3   4       87.04      117.46      4.42 o 
  -3  -3   4     1010.45     1078.85     18.09 o 
  -2  -3   4     1504.82     1506.11     24.42 o 
  -1  -3   4      538.78      590.89      8.16 o 
   0  -3   4      352.22      356.80      4.40 o 
   1  -3   4     4364.35     4366.42     41.79 o 
   2  -3   4        8.19        2.65      0.41 o 
   3  -3   4     2261.81     2383.65     22.44 o 
   4  -3   4        9.94        6.80      0.83 o 
   5  -3   4      390.41      371.99      5.63 o 
   6  -3   4      379.15      386.17      5.87 o 
   7  -3   4      525.23      545.27      9.73 o 
   8  -3   4       18.93       17.39      2.18 o 
   9  -3   4        0.58        1.33      1.83 o 
  10  -3   4        3.94        7.71      6.34 o 
 -10  -2   4       86.17       87.32     10.97 o 
  -9  -2   4      229.19      225.78     12.34 o 
  -8  -2   4      474.79      471.54     13.19 o 
  -7  -2   4      200.65      189.42      6.57 o 
  -6  -2   4      242.76      242.47      6.85 o 
  -5  -2   4       54.15       58.69      3.13 o 
  -4  -2   4      327.06      296.72      5.74 o 
  -3  -2   4       17.41        8.54      0.71 o 
  -2  -2   4      524.77      501.60      7.79 o 
  -1  -2   4       62.75       56.21      3.13 o 
   0  -2   4     1290.27     1334.92     16.88 o 
   1  -2   4      286.76      293.48      3.72 o 
   2  -2   4     5230.95     5415.25     46.34 o 
   3  -2   4     1659.60     1716.42     14.83 o 
   4  -2   4      685.97      664.76      7.46 o 
   5  -2   4      301.58      332.05      4.72 o 
   6  -2   4       43.77       41.64      1.84 o 
   7  -2   4        7.31        5.09      1.31 o 
   8  -2   4       54.19       48.95      3.98 o 
   9  -2   4       36.13       47.02      3.13 o 
  10  -2   4       19.77       20.20      3.41 o 
 -10  -1   4      225.76      203.14     19.66 o 
  -9  -1   4       14.06       19.91      4.36 o 
  -8  -1   4       25.73       20.05      3.02 o 
  -7  -1   4      702.06      691.30     14.68 o 
  -6  -1   4      455.05      424.34      8.37 o 
  -5  -1   4      555.23      590.99      8.84 o 
  -4  -1   4     1590.17     1681.21     19.86 o 
  -3  -1   4     1362.14     1357.50     20.06 o 
  -2  -1   4     3537.11     3593.57     67.05 o 
  -1  -1   4      150.23      150.70      3.37 o 
   0  -1   4     4222.47     4239.47     50.58 o 
   1  -1   4     2306.98     2258.59     35.59 o 
   2  -1   4     5034.40     5127.09     45.50 o 
   3  -1   4       62.97       69.53      1.50 o 
   4  -1   4      993.80     1030.97     10.61 o 
   5  -1   4      688.61      639.54      7.47 o 
   6  -1   4     1225.51     1211.01     13.50 o 
   7  -1   4       44.22       43.36      2.02 o 
   8  -1   4       44.51       43.30      2.50 o 
   9  -1   4      354.57      354.24      7.93 o 
  10  -1   4      162.66      177.55      8.48 o 
 -10   0   4       67.47       82.57      7.59 o 
  -9   0   4      293.04      286.99     12.44 o 
  -8   0   4      547.16      515.01     12.94 o 
  -7   0   4      252.22      247.76      7.73 o 
  -6   0   4     1092.79     1089.72     16.10 o 
  -5   0   4      162.74      202.51      4.53 o 
  -4   0   4      329.61      347.76      6.66 o 
  -3   0   4      167.83      152.61      3.59 o 
  -2   0   4     1911.39     1825.79     29.40 o 
  -1   0   4      704.14      682.58     20.57 o 
   0   0   4      380.72      394.09     12.34 o 
   1   0   4     3015.21     2984.39     46.73 o 
   2   0   4     3764.00     3752.82     53.13 o 
   3   0   4      991.68     1092.93     10.52 o 
   4   0   4      502.59      653.24      6.81 o 
   5   0   4     6003.45     6418.98     58.25 o 
   6   0   4        5.30        1.95      0.91 o 
   7   0   4       40.19       44.42      1.97 o 
   8   0   4      187.89      189.45      5.59 o 
   9   0   4       47.49       48.86      3.14 o 
  10   0   4      102.14       97.19      5.68 o 
  11   0   4       96.28      113.74     10.64 o 
 -10   1   4      112.78      129.11      9.03 o 
  -9   1   4        2.50        2.56      3.18 o 
  -8   1   4       10.95       18.33      3.07 o 
  -7   1   4      222.10      222.97      6.32 o 
  -6   1   4      282.19      301.32      6.50 o 
  -5   1   4     1118.45     1075.88     17.51 o 
  -4   1   4      128.29      123.33      3.05 o 
  -3   1   4       36.19       28.72      2.79 o 
  -2   1   4       24.33       39.77      1.81 o 
  -1   1   4    12129.14    10914.32    179.59 o 
   0   1   4     2171.47     2122.51     33.85 o 
   1   1   4      145.33      150.28      6.40 o 
   2   1   4       43.67       66.00      1.49 o 
   3   1   4      469.02      515.54      5.83 o 
   4   1   4      643.73      753.66      7.90 o 
   5   1   4        3.15       -0.92      0.91 o 
   6   1   4        1.30        2.96      1.00 o 
   7   1   4      595.28      653.70      9.18 o 
   8   1   4       86.07       98.27      3.36 o 
   9   1   4        9.37        8.69      2.03 o 
  10   1   4       23.08       14.34      2.50 o 
  11   1   4        1.23       -2.04      2.54 o 
 -10   2   4        5.04        7.72      4.03 o 
  -9   2   4      241.99      210.97     10.83 o 
  -8   2   4       39.43       39.41      3.90 o 
  -7   2   4      285.99      281.96      7.43 o 
  -6   2   4      564.45      552.39      9.94 o 
  -5   2   4      221.43      203.56      4.94 o 
  -4   2   4     1122.39     1043.16     19.73 o 
  -3   2   4       62.55       69.13      2.25 o 
  -2   2   4      769.28      835.66     15.00 o 
  -1   2   4     6909.49     6823.20    130.77 o 
   0   2   4      155.05      169.01      3.63 o 
   1   2   4    10148.32     9436.42    598.91 o 
   2   2   4     8435.73     8004.42    313.38 o 
   3   2   4      343.78      361.66      4.73 o 
   4   2   4     2046.04     1991.67     19.83 o 
   5   2   4      826.22      921.51     11.05 o 
   6   2   4      449.31      451.29      6.71 o 
   7   2   4       10.53        6.95      1.34 o 
   8   2   4      309.36      298.73      6.17 o 
   9   2   4        0.32       -0.91      2.37 o 
  10   2   4       10.81       11.64      2.57 o 
  11   2   4       46.09       42.58      4.40 o 
  -9   3   4       16.68       10.95      3.23 o 
  -8   3   4       15.16       13.46      4.59 o 
  -7   3   4      203.81      190.65      6.73 o 
  -6   3   4        2.60        2.78      2.24 o 
  -5   3   4     1347.48     1329.93     19.24 o 
  -4   3   4       29.83       36.03      2.13 o 
  -3   3   4      558.16      518.46      8.32 o 
  -2   3   4     1745.55     1828.95     30.62 o 
  -1   3   4     4054.85     3847.12    110.30 o 
   0   3   4        2.81        0.38      0.63 o 
   1   3   4      783.83      808.17     12.60 o 
   2   3   4    11314.48    11095.95    200.93 o 
   3   3   4     2905.74     2939.74     32.28 o 
   4   3   4     1078.19     1145.51     15.99 o 
   5   3   4      810.46      808.33     10.82 o 
   6   3   4      943.54      937.47     11.64 o 
   7   3   4      322.97      365.94      6.09 o 
   8   3   4      172.76      150.84      5.25 o 
   9   3   4      280.43      276.82      8.70 o 
  10   3   4       26.10       34.46      3.94 o 
  11   3   4      178.18      175.48      8.17 o 
  -9   4   4      240.72      258.44      9.79 o 
  -8   4   4      481.75      520.83     11.95 o 
  -7   4   4       58.67       67.74      3.98 o 
  -6   4   4       15.73       19.56      2.67 o 
  -5   4   4      848.81      796.86     13.05 o 
  -4   4   4       36.18       25.25      2.00 o 
  -3   4   4       73.93       61.41      2.54 o 
  -2   4   4      448.66      417.45      7.33 o 
  -1   4   4      680.99      758.66     11.88 o 
   0   4   4     1242.87     1309.68     14.19 o 
   1   4   4     2165.63     2186.55     22.52 o 
   2   4   4      451.34      492.54      5.59 o 
   3   4   4     1731.93     1779.27     18.73 o 
   4   4   4     3028.88     3159.64     35.01 o 
   5   4   4      774.45      823.02     10.25 o 
   6   4   4        0.00        1.21      0.93 o 
   7   4   4       80.23       69.67      4.54 o 
   8   4   4        0.28        0.93      1.45 o 
   9   4   4       80.83       89.38      8.14 o 
  10   4   4       84.16       67.23      5.60 o 
  11   4   4       40.66       55.21      5.26 o 
  -9   5   4       61.87       62.02      5.34 o 
  -8   5   4      148.75      167.71      7.44 o 
  -7   5   4       15.95       26.18      3.10 o 
  -6   5   4        1.71        3.20      1.49 o 
  -5   5   4      264.75      265.18      5.67 o 
  -4   5   4       50.59       30.11      2.08 o 
  -3   5   4      235.80      250.68      4.07 o 
  -2   5   4     5229.40     5413.85     51.68 o 
  -1   5   4      160.98      108.56      2.21 o 
   0   5   4        0.38        1.08      0.44 o 
   1   5   4      324.64      309.69      4.96 o 
   2   5   4     1148.71     1214.89     12.46 o 
   3   5   4      305.11      316.23      4.26 o 
   4   5   4      262.31      274.82      4.74 o 
   5   5   4     4785.35     4944.03     59.41 o 
   6   5   4      226.76      219.22      4.38 o 
   7   5   4      170.51      159.35      3.85 o 
   8   5   4      210.01      197.61      8.97 o 
   9   5   4       21.71       21.15      3.20 o 
  10   5   4        0.78       -1.59      2.42 o 
  11   5   4       19.32        8.66      3.34 o 
  -8   6   4       61.05       62.83      4.53 o 
  -7   6   4        5.38        3.80      2.20 o 
  -6   6   4        1.63        1.96      1.54 o 
  -5   6   4      220.42      202.91      8.27 o 
  -4   6   4      948.64      921.43     13.43 o 
  -3   6   4      383.00      364.90      6.98 o 
  -2   6   4      418.36      467.19      6.57 o 
  -1   6   4      866.21      845.55     10.64 o 
   0   6   4       43.10       29.34      1.21 o 
   1   6   4     1396.03     1533.10     15.57 o 
   2   6   4        9.73        5.58      0.61 o 
   3   6   4     1687.24     1681.50     17.22 o 
   4   6   4      348.01      397.58      6.36 o 
   5   6   4     1061.97     1134.60     14.59 o 
   6   6   4     1757.74     1742.46     19.88 o 
   7   6   4      288.23      272.89      5.24 o 
   8   6   4       87.81       70.32      3.75 o 
   9   6   4        0.28        0.57      2.32 o 
  10   6   4      416.23      429.57     13.62 o 
  11   6   4        0.11       -3.86      5.23 o 
  -8   7   4        6.35        7.07      2.88 o 
  -7   7   4      143.92      148.94      9.24 o 
  -6   7   4       10.22        9.08      2.50 o 
  -5   7   4      197.02      214.07      8.49 o 
  -4   7   4       56.17       62.76      2.16 o 
  -3   7   4      425.96      442.53      6.70 o 
  -2   7   4       14.18       18.39      1.24 o 
  -1   7   4       48.99       44.15      1.72 o 
   0   7   4      248.39      208.28      3.49 o 
   1   7   4        3.25        3.24      0.66 o 
   2   7   4       11.67       12.95      1.25 o 
   3   7   4        1.32        0.67      0.65 o 
   4   7   4       26.62       26.81      1.44 o 
   5   7   4        0.07        2.13      2.02 o 
   6   7   4      362.55      344.10      6.37 o 
   7   7   4      894.05      904.81     12.00 o 
   8   7   4       12.14       16.72      2.44 o 
   9   7   4       75.92       70.17     13.31 o 
  10   7   4      218.91      251.79      8.99 o 
  11   7   4       48.80       41.47      4.60 o 
  -7   8   4       21.51       29.45      3.65 o 
  -6   8   4       76.86       63.60      4.32 o 
  -5   8   4      146.92      147.99      5.47 o 
  -4   8   4      563.19      539.36      9.92 o 
  -3   8   4        0.67        1.05      0.98 o 
  -2   8   4       93.85      101.54      2.64 o 
  -1   8   4      201.82      182.66      3.54 o 
   0   8   4      121.86      125.54      2.78 o 
   1   8   4     1495.27     1529.88     16.10 o 
   2   8   4      144.63      154.08      2.91 o 
   3   8   4       34.35       40.75      1.70 o 
   4   8   4      204.12      193.10      3.76 o 
   5   8   4      149.43      146.86      3.58 o 
   6   8   4       75.99       76.41      3.01 o 
   7   8   4      144.76      133.55      4.42 o 
   8   8   4       35.68       43.60      3.26 o 
   9   8   4       52.51       48.35      4.28 o 
  10   8   4       10.07        8.06      3.07 o 
  11   8   4      108.28      118.37      6.57 o 
  -6   9   4       15.01       14.83      3.00 o 
  -5   9   4       39.86       38.22      3.68 o 
  -4   9   4      418.07      407.60      9.98 o 
  -3   9   4      358.20      364.43      5.88 o 
  -2   9   4       11.99       12.94      1.38 o 
  -1   9   4       58.17       48.09      2.00 o 
   0   9   4      450.79      385.32      6.06 o 
   1   9   4        0.05        0.01      0.96 o 
   2   9   4     1167.46     1196.77     15.65 o 
   3   9   4       12.97        6.86      1.08 o 
   4   9   4       48.93       53.83      2.04 o 
   5   9   4      476.82      434.29      7.51 o 
   6   9   4       36.90       36.74      2.59 o 
   7   9   4       36.73       33.64      2.86 o 
   8   9   4      222.72      216.08      7.39 o 
   9   9   4      130.30      139.66      6.57 o 
  10   9   4        2.71        0.11      2.75 o 
  11   9   4        1.17        2.26      3.20 o 
  -6  10   4       99.85       87.06      7.35 o 
  -5  10   4      129.27      109.86      4.87 o 
  -4  10   4      307.91      322.26      7.96 o 
  -3  10   4       95.32       92.49      3.99 o 
  -2  10   4       30.68       36.55      2.31 o 
  -1  10   4       81.58       78.39      2.60 o 
   0  10   4      756.03      723.11     10.03 o 
   1  10   4      335.71      309.53      6.54 o 
   2  10   4       89.97       79.45      2.96 o 
   3  10   4      572.91      595.68      9.35 o 
   4  10   4      687.45      618.22      8.94 o 
   5  10   4       19.11       21.60      1.82 o 
   6  10   4       30.97       28.38      2.33 o 
   7  10   4       34.66       36.07      3.17 o 
   8  10   4       42.46       45.00      4.03 o 
   9  10   4        2.93        3.38      2.41 o 
  10  10   4        0.89       -0.02      2.41 o 
  -5  11   4       17.50       17.97      4.72 o 
  -4  11   4        0.60        0.12      1.93 o 
  -3  11   4       50.75       58.56      2.85 o 
  -2  11   4        0.02        0.07      1.18 o 
  -1  11   4      134.71      140.42      4.36 o 
   0  11   4       26.35       25.84      1.96 o 
   1  11   4     1112.36     1122.98     15.32 o 
   2  11   4      392.72      391.08      7.97 o 
   3  11   4       40.63       35.41      2.25 o 
   4  11   4      263.02      255.34      5.68 o 
   5  11   4        0.41        2.19      1.45 o 
   6  11   4        0.07       -1.08      1.52 o 
   7  11   4       36.51       46.83      3.81 o 
   8  11   4      222.94      197.57      7.88 o 
   9  11   4       16.53       24.17      3.16 o 
  10  11   4       74.43       72.47      5.01 o 
  -4  12   4       22.34       18.91      4.94 o 
  -3  12   4        2.66        4.61      3.71 o 
  -2  12   4       47.92       50.56      2.80 o 
  -1  12   4      295.60      282.70      6.07 o 
   0  12   4      417.62      410.38      7.24 o 
   1  12   4       27.46       21.62      1.93 o 
   2  12   4        8.78        9.99      1.65 o 
   3  12   4        0.59        0.33      1.27 o 
   4  12   4        5.35        6.79      1.87 o 
   5  12   4       37.32       30.37      2.64 o 
   6  12   4        1.37        2.00      1.96 o 
   7  12   4      189.32      188.22      7.34 o 
   8  12   4      121.87      130.41      6.44 o 
   9  12   4       33.80       28.39      5.38 o 
  10  12   4       33.61       29.50      4.22 o 
  -3  13   4       21.72       23.44      5.38 o 
  -2  13   4        8.93        7.48      2.29 o 
  -1  13   4       11.34       12.73      2.47 o 
   0  13   4        2.62        3.54      3.10 o 
   1  13   4      514.87      510.78      9.71 o 
   2  13   4        0.78       -0.05      1.60 o 
   3  13   4       40.36       41.14      2.88 o 
   4  13   4       24.33       20.21      2.48 o 
   5  13   4      483.89      467.25      9.48 o 
   6  13   4      146.66      137.60      5.61 o 
   7  13   4        7.28        5.19      2.71 o 
   8  13   4        2.55        2.93      2.97 o 
   9  13   4       16.81       14.14      3.51 o 
  -2  14   4       47.27       57.51      8.46 o 
  -1  14   4       79.25       87.43      5.01 o 
   0  14   4       11.13       11.92      2.84 o 
   1  14   4        0.05       -1.11      2.64 o 
   2  14   4        0.28        0.26      1.96 o 
   3  14   4       91.29       98.25      4.98 o 
   4  14   4      592.89      594.43     11.30 o 
   5  14   4      112.16      100.18      4.76 o 
   6  14   4       55.98       49.46      4.39 o 
   7  14   4        0.01        0.30      2.47 o 
   8  14   4       10.38        9.40      4.57 o 
   0  15   4       62.37       57.13      6.26 o 
   1  15   4      447.08      469.47     12.40 o 
   2  15   4      116.58      111.99      5.86 o 
   3  15   4       72.87       78.18      4.51 o 
   4  15   4       15.42       24.10      3.18 o 
   5  15   4      233.50      235.98     12.19 o 
   6  15   4        0.86        0.50      5.16 o 
   7  15   4        0.00       -3.48      2.32 o 
   3  16   4        8.44       11.91      3.67 o 
   4  16   4       91.95      101.52      5.85 o 
   5  16   4      113.20      105.88      6.01 o 
  -5 -15   5       72.60       51.66      7.31 o 
  -4 -15   5      106.24      101.04      9.14 o 
  -3 -15   5        4.12        2.74      4.11 o 
  -2 -15   5       14.42       18.23      2.81 o 
  -1 -15   5       78.04       91.68      4.93 o 
  -7 -14   5      145.77      138.07     11.43 o 
  -6 -14   5        4.32        8.90      3.11 o 
  -5 -14   5       15.58       20.37      8.03 o 
  -4 -14   5      144.57      143.38     12.22 o 
  -3 -14   5        9.17       10.97      4.57 o 
  -2 -14   5       30.85       28.41      3.03 o 
  -1 -14   5      172.86      166.19     18.59 o 
   0 -14   5       29.19       30.29      3.51 o 
   1 -14   5        0.53       -1.04      2.29 o 
  -8 -13   5      100.65      106.30      6.20 o 
  -7 -13   5       71.06       72.23      5.35 o 
  -6 -13   5       44.31       49.02      4.43 o 
  -5 -13   5      108.20      120.29      6.09 o 
  -4 -13   5       44.12       49.40      4.16 o 
  -3 -13   5        8.70        7.84      2.05 o 
  -2 -13   5       52.43       44.09      3.68 o 
  -1 -13   5        0.06       -1.28      1.56 o 
   0 -13   5      237.51      223.32      7.58 o 
   1 -13   5       21.42       22.76      3.47 o 
   2 -13   5       85.02       85.11      5.25 o 
   3 -13   5      104.96      128.69      6.50 o 
  -8 -12   5      171.14      206.55      7.47 o 
  -7 -12   5       45.41       44.75      3.80 o 
  -6 -12   5      392.99      410.77     11.42 o 
  -5 -12   5      262.59      283.03     14.65 o 
  -4 -12   5      113.62      112.82      6.23 o 
  -3 -12   5      146.03      137.92      4.74 o 
  -2 -12   5       91.25       86.03      3.45 o 
  -1 -12   5      595.78      591.19     10.51 o 
   0 -12   5      238.89      249.07      6.34 o 
   1 -12   5      139.35      131.17      5.84 o 
   2 -12   5        0.05        1.01      2.19 o 
   3 -12   5       63.72       71.17      4.87 o 
   4 -12   5       46.63       61.76      6.15 o 
  -9 -11   5        4.67        6.55      7.31 o 
  -8 -11   5       18.54       33.27      3.68 o 
  -7 -11   5       38.37       36.14      4.22 o 
  -6 -11   5      226.40      245.68      7.85 o 
  -5 -11   5       22.94       30.24      3.52 o 
  -4 -11   5      342.93      356.35      8.43 o 
  -3 -11   5      159.08      175.55      4.35 o 
  -2 -11   5        2.32        2.21      1.43 o 
  -1 -11   5      789.31      787.64     12.54 o 
   0 -11   5        0.59       -1.80      1.69 o 
   1 -11   5       41.37       34.65      2.61 o 
   2 -11   5       39.28       38.98      4.77 o 
   3 -11   5      124.25      102.62      7.27 o 
   4 -11   5        0.81        2.99      2.64 o 
   5 -11   5       86.33       97.26      5.86 o 
  -9 -10   5        3.54        1.60      3.23 o 
  -8 -10   5       41.97       46.19      5.60 o 
  -7 -10   5      176.02      176.37      6.32 o 
  -6 -10   5      100.23      103.78      4.73 o 
  -5 -10   5       49.09       56.19      4.37 o 
  -4 -10   5      100.96       82.36      5.17 o 
  -3 -10   5     1126.67     1116.05     14.39 o 
  -2 -10   5      324.59      319.30      6.43 o 
  -1 -10   5        0.55       -0.21      1.35 o 
   0 -10   5      277.96      256.99      5.91 o 
   1 -10   5        5.67        4.93      1.65 o 
   2 -10   5      197.63      184.39      5.78 o 
   3 -10   5      228.61      241.95      8.06 o 
   4 -10   5       12.67       12.40      3.22 o 
   5 -10   5       65.26       76.52      5.12 o 
   6 -10   5       23.12       32.37      4.12 o 
 -10  -9   5      269.28      259.96     19.43 o 
  -9  -9   5      152.39      146.31      9.21 o 
  -8  -9   5       45.23       38.17      7.09 o 
  -7  -9   5        1.70        1.61      2.86 o 
  -6  -9   5      571.05      533.77     12.82 o 
  -5  -9   5        2.10        4.03      1.69 o 
  -4  -9   5      111.89      109.59      6.16 o 
  -3  -9   5      696.96      692.24     14.01 o 
  -2  -9   5      179.11      174.48      3.78 o 
  -1  -9   5       75.35       72.03      3.59 o 
   0  -9   5      156.79      146.36      4.16 o 
   1  -9   5       13.43       15.57      1.93 o 
   2  -9   5      523.85      520.93     10.52 o 
   3  -9   5      110.18      114.21      5.37 o 
   4  -9   5       49.68       52.17      4.07 o 
   5  -9   5        2.39        4.79      2.63 o 
   6  -9   5       16.77       17.99      3.41 o 
   7  -9   5       71.99       81.99      6.54 o 
 -10  -8   5       50.85       41.28      5.79 o 
  -9  -8   5      174.31      170.69      9.53 o 
  -8  -8   5       38.12       35.94      9.60 o 
  -7  -8   5       12.12       14.38      3.51 o 
  -6  -8   5      120.51      105.72      5.14 o 
  -5  -8   5      329.44      324.11      8.69 o 
  -4  -8   5       23.04       21.69      1.56 o 
  -3  -8   5     1036.70      986.76     13.13 o 
  -2  -8   5     1647.04     1624.85     18.19 o 
  -1  -8   5        3.02        0.24      0.77 o 
   0  -8   5       21.86       29.85      1.41 o 
   1  -8   5      329.46      320.90      5.38 o 
   2  -8   5     1055.05     1036.53     15.10 o 
   3  -8   5       85.82       80.46      4.36 o 
   4  -8   5       77.15       71.36      4.40 o 
   5  -8   5       89.97       87.81      5.14 o 
   6  -8   5        0.19        3.85      2.50 o 
   7  -8   5        4.03        3.45      2.80 o 
 -10  -7   5        0.21        0.59      5.49 o 
  -9  -7   5       38.19       36.24      5.14 o 
  -8  -7   5       11.23        8.01      3.38 o 
  -7  -7   5      303.52      296.44     11.30 o 
  -6  -7   5      575.67      557.45     12.63 o 
  -5  -7   5        2.25        4.11      1.81 o 
  -4  -7   5      390.49      420.45      8.72 o 
  -3  -7   5      713.94      761.01     10.34 o 
  -2  -7   5       67.39       55.44      2.05 o 
  -1  -7   5      490.60      478.65      6.43 o 
   0  -7   5      226.27      229.43      3.90 o 
   1  -7   5      358.53      387.53      4.52 o 
   2  -7   5      550.90      571.82      7.61 o 
   3  -7   5      913.53      930.29     11.95 o 
   4  -7   5      912.09      899.61     12.67 o 
   5  -7   5      719.03      734.42     17.94 o 
   6  -7   5      160.78      181.47      8.52 o 
   7  -7   5       29.22       22.96      3.54 o 
   8  -7   5        0.32        2.10      2.94 o 
 -10  -6   5        0.02       -0.23      3.23 o 
  -9  -6   5      243.50      257.29     13.49 o 
  -8  -6   5       82.33       66.64     17.60 o 
  -7  -6   5      241.83      236.00      9.68 o 
  -6  -6   5     1812.18     1760.73     30.47 o 
  -5  -6   5        2.80        1.08      1.44 o 
  -4  -6   5      352.62      354.65      6.71 o 
  -3  -6   5      151.62      145.10      3.13 o 
  -2  -6   5     1408.09     1456.26     16.32 o 
  -1  -6   5     1220.10     1306.67     13.58 o 
   0  -6   5      133.92      132.37      2.63 o 
   1  -6   5       24.69       27.31      0.91 o 
   2  -6   5      351.83      318.51      3.79 o 
   3  -6   5      813.34      795.46      9.10 o 
   4  -6   5       33.56       35.35      2.09 o 
   5  -6   5      259.96      251.30      7.33 o 
   6  -6   5     1285.70     1308.85     21.50 o 
   7  -6   5        9.82       13.67      8.07 o 
   8  -6   5       71.63       80.14      6.00 o 
 -10  -5   5        6.79        9.89      4.03 o 
  -9  -5   5        8.67        5.60      3.18 o 
  -8  -5   5      637.41      627.89     22.86 o 
  -7  -5   5       19.33       18.46      3.62 o 
  -6  -5   5      805.49      739.45     15.08 o 
  -5  -5   5       33.05       26.88      2.40 o 
  -4  -5   5       10.73        5.49      1.11 o 
  -3  -5   5       50.44       50.03      1.86 o 
  -2  -5   5     1779.48     1775.06     20.42 o 
  -1  -5   5      626.00      710.94      7.57 o 
   0  -5   5     1915.14     2084.77     17.65 o 
   1  -5   5     1594.55     1810.54     15.77 o 
   2  -5   5      274.63      244.70      3.66 o 
   3  -5   5      140.25      112.07      2.23 o 
   4  -5   5      166.36      160.85      3.12 o 
   5  -5   5       12.97       10.67      1.37 o 
   6  -5   5      786.43      778.38     11.40 o 
   7  -5   5        2.19        5.46      2.66 o 
   8  -5   5       21.45       21.44      3.54 o 
   9  -5   5       28.41       22.34      3.78 o 
 -10  -4   5       78.55       85.59      7.44 o 
  -9  -4   5       53.65       58.98      8.69 o 
  -8  -4   5        4.14        1.83      3.89 o 
  -7  -4   5       60.63       55.27      5.14 o 
  -6  -4   5       53.34       52.05      4.36 o 
  -5  -4   5     1738.24     1618.83     25.65 o 
  -4  -4   5       23.77       16.18      1.30 o 
  -3  -4   5     1178.10     1172.81     40.02 o 
  -2  -4   5        1.56        0.99      0.52 o 
  -1  -4   5     3015.39     3066.79     32.16 o 
   0  -4   5        0.04        0.13      0.55 o 
   1  -4   5      924.19     1014.53     10.72 o 
   2  -4   5     6608.34     7022.70     59.96 o 
   3  -4   5      280.31      288.37      5.02 o 
   4  -4   5        0.98        1.87      0.70 o 
   5  -4   5       42.65       35.01      1.67 o 
   6  -4   5      148.84      145.66      3.66 o 
   7  -4   5      470.15      473.42      8.93 o 
   8  -4   5        1.94       -4.70      4.56 o 
   9  -4   5        0.01       -2.79      4.97 o 
 -10  -3   5        0.50        0.61      4.80 o 
  -9  -3   5       66.74       74.54      6.47 o 
  -8  -3   5       50.83       40.10     10.06 o 
  -7  -3   5        5.00        5.62      2.73 o 
  -6  -3   5        0.57       -0.50      1.86 o 
  -5  -3   5      385.48      330.98      6.57 o 
  -4  -3   5       60.26       52.27      2.40 o 
  -3  -3   5       65.81       79.69      5.26 o 
  -2  -3   5        2.98       -0.20      0.60 o 
  -1  -3   5      194.15      171.48      3.01 o 
   0  -3   5       69.15       56.30      1.45 o 
   1  -3   5      864.06      979.46     11.02 o 
   2  -3   5      231.67      251.19      2.88 o 
   3  -3   5      856.70      986.94      9.49 o 
   4  -3   5       47.30       42.25      1.46 o 
   5  -3   5        0.76        0.61      0.81 o 
   6  -3   5       25.54       26.69      1.78 o 
   7  -3   5       34.07       30.84      2.66 o 
   8  -3   5      116.49      112.76      4.18 o 
   9  -3   5      171.38      148.92      7.65 o 
  10  -3   5        3.35        0.42      7.44 o 
 -10  -2   5        3.71        6.11      3.51 o 
  -9  -2   5       46.46       47.63      5.50 o 
  -8  -2   5       17.96       18.49      3.71 o 
  -7  -2   5     1148.53     1136.57     39.78 o 
  -6  -2   5      938.04      884.11     23.09 o 
  -5  -2   5     1474.54     1612.63     21.57 o 
  -4  -2   5        9.63        5.33      1.04 o 
  -3  -2   5     2555.82     2731.23     38.90 o 
  -2  -2   5      503.72      526.94      8.04 o 
  -1  -2   5      511.80      535.76      7.97 o 
   0  -2   5     1914.82     1903.19     25.92 o 
   1  -2   5        8.89       12.43      0.67 o 
   2  -2   5       40.71       42.21      1.38 o 
   3  -2   5     3468.68     3564.04     30.98 o 
   4  -2   5      167.33      221.77      3.47 o 
   5  -2   5      186.03      178.56      3.19 o 
   6  -2   5      465.13      472.42      6.61 o 
   7  -2   5      785.67      741.52     10.15 o 
   8  -2   5       33.73       28.11      2.23 o 
   9  -2   5       27.95       27.38      3.19 o 
  10  -2   5       82.77       97.91      5.31 o 
 -10  -1   5       90.68      111.65     23.32 o 
  -9  -1   5       12.32        6.77      5.49 o 
  -8  -1   5      355.16      358.15     19.66 o 
  -7  -1   5       62.80       55.82      5.00 o 
  -6  -1   5      189.65      197.26      5.43 o 
  -5  -1   5        7.63       17.18      1.24 o 
  -4  -1   5       28.26       15.59      1.21 o 
  -3  -1   5     1467.39     1442.16     21.39 o 
  -2  -1   5      203.01      192.93      4.07 o 
  -1  -1   5     2415.01     2355.64     46.61 o 
   0  -1   5     1689.39     1781.17     28.39 o 
   1  -1   5       83.02       75.25      2.17 o 
   2  -1   5       25.87       37.21      1.26 o 
   3  -1   5        5.76        4.19      0.70 o 
   4  -1   5     4397.62     4453.42     38.62 o 
   5  -1   5     4926.73     5118.24     46.90 o 
   6  -1   5        9.21       12.65      1.40 o 
   7  -1   5      520.66      520.66      7.75 o 
   8  -1   5       43.74       38.79      2.41 o 
   9  -1   5        2.85        2.60      1.84 o 
  10  -1   5        0.52        2.05      2.45 o 
 -10   0   5       41.42       47.07      6.30 o 
  -9   0   5       49.23       45.80      8.23 o 
  -8   0   5      126.51      142.58     10.06 o 
  -7   0   5      646.59      659.41     18.74 o 
  -6   0   5      162.58      154.55      5.21 o 
  -5   0   5     1544.93     1540.17     19.01 o 
  -4   0   5      588.17      512.00      9.34 o 
  -3   0   5     2280.61     2419.71     34.89 o 
  -2   0   5      100.55      105.02      2.36 o 
  -1   0   5     2101.48     1999.73     54.86 o 
   0   0   5        6.00        2.29      1.37 o 
   1   0   5      342.59      344.10      6.06 o 
   2   0   5      257.87      281.18      4.48 o 
   3   0   5      301.06      308.54      3.75 o 
   4   0   5       64.93       72.63      1.86 o 
   5   0   5     2002.01     2029.25     19.73 o 
   6   0   5      269.20      291.72      4.49 o 
   7   0   5      295.60      288.14      4.94 o 
   8   0   5      251.60      237.83      5.30 o 
   9   0   5       84.76       93.39      4.02 o 
  10   0   5        0.40        4.98      2.61 o 
  11   0   5      124.42      128.60      8.65 o 
 -10   1   5       14.57       17.88      6.86 o 
  -9   1   5        0.84        3.66      4.34 o 
  -8   1   5        8.74        5.75      4.11 o 
  -7   1   5      869.46      831.62     22.30 o 
  -6   1   5      316.80      304.43     10.43 o 
  -5   1   5        0.16       -0.72      0.96 o 
  -4   1   5      891.73      875.47     12.59 o 
  -3   1   5     6159.52     6303.00    123.80 o 
  -2   1   5      517.67      625.05     11.02 o 
  -1   1   5     3791.82     3914.66     52.49 o 
   0   1   5      697.08      666.25     13.53 o 
   1   1   5      420.25      429.98      6.49 o 
   2   1   5     2857.96     2895.84     35.54 o 
   3   1   5      673.65      795.84     13.42 o 
   4   1   5      398.38      440.44      5.11 o 
   5   1   5      180.22      228.13      3.67 o 
   6   1   5      494.29      454.86      6.02 o 
   7   1   5       59.26       56.47      2.19 o 
   8   1   5      542.24      511.28      8.54 o 
   9   1   5       23.86       28.96      2.35 o 
  10   1   5       63.68       66.74      4.74 o 
  11   1   5       16.21       25.49      4.50 o 
  -9   2   5       49.19       53.81      6.12 o 
  -8   2   5       76.02       71.38      6.30 o 
  -7   2   5     1125.54     1127.47     22.96 o 
  -6   2   5     1122.47     1104.65     19.45 o 
  -5   2   5      273.12      276.02      5.83 o 
  -4   2   5      164.06      199.88      4.42 o 
  -3   2   5     1066.35      984.88     15.94 o 
  -2   2   5     2118.51     2226.44     36.41 o 
  -1   2   5      653.40      639.44      9.72 o 
   0   2   5     5057.14     4869.40     53.06 o 
   1   2   5      641.45      670.73     11.60 o 
   2   2   5      157.32      175.01      4.61 o 
   3   2   5      391.07      375.56      4.39 o 
   4   2   5     2432.77     2438.47     22.53 o 
   5   2   5        7.17        2.13      0.80 o 
   6   2   5       10.84       13.33      1.33 o 
   7   2   5     1166.17     1134.44     14.03 o 
   8   2   5      118.22      112.53      4.33 o 
   9   2   5      138.63      139.69      4.20 o 
  10   2   5        8.56        8.22      3.24 o 
  11   2   5      206.88      235.41      8.82 o 
  -9   3   5      101.03       88.24      7.76 o 
  -8   3   5        2.84        2.09      3.06 o 
  -7   3   5      428.13      417.04     18.12 o 
  -6   3   5      959.46      906.60     40.52 o 
  -5   3   5      121.52      124.56      4.04 o 
  -4   3   5        2.86        2.99      1.16 o 
  -3   3   5     1457.70     1323.22     18.12 o 
  -2   3   5     1280.07     1233.08     21.67 o 
  -1   3   5     2720.03     2636.37     36.46 o 
   0   3   5     4293.29     4412.32     53.03 o 
   1   3   5       39.53       73.53      2.01 o 
   2   3   5    14271.06    13848.21    538.58 o 
   3   3   5       82.35       90.85      1.69 o 
   4   3   5       67.25       61.74      1.97 o 
   5   3   5      403.19      426.81      6.18 o 
   6   3   5      436.42      448.42      6.74 o 
   7   3   5        5.41        3.03      1.22 o 
   8   3   5       63.27       67.24      3.97 o 
   9   3   5       26.32       22.91      2.67 o 
  10   3   5        0.98        0.30      2.51 o 
  11   3   5       41.05       48.47      4.60 o 
  -9   4   5       45.38       47.09      6.30 o 
  -8   4   5      151.20      143.79     10.29 o 
  -7   4   5      641.32      638.32     15.83 o 
  -6   4   5      258.43      229.21      8.07 o 
  -5   4   5      895.74      851.65     13.79 o 
  -4   4   5      844.60      826.86     12.94 o 
  -3   4   5      210.02      242.98      5.14 o 
  -2   4   5      208.41      208.41      5.35 o 
  -1   4   5       10.38       15.88      1.61 o 
   0   4   5     5241.60     5321.96     72.07 o 
   1   4   5     1501.14     1466.71     19.03 o 
   2   4   5       20.91       31.95      1.12 o 
   3   4   5     2621.97     2799.93     43.40 o 
   4   4   5     2198.85     2328.80     39.22 o 
   5   4   5       95.41       98.03      3.30 o 
   6   4   5      109.45      100.51      3.75 o 
   7   4   5     1416.71     1369.99     18.33 o 
   8   4   5      116.87      105.85      3.60 o 
   9   4   5        3.99        4.53      2.10 o 
  10   4   5       66.40       69.84      4.89 o 
  11   4   5        0.34       -3.60      2.40 o 
  -8   5   5       15.71       19.66      4.49 o 
  -7   5   5       41.32       48.94      4.57 o 
  -6   5   5      447.97      424.49     11.87 o 
  -5   5   5      238.88      222.94      5.94 o 
  -4   5   5      605.12      592.86     10.38 o 
  -3   5   5     1034.45      992.53     14.84 o 
  -2   5   5      203.23      261.83      7.26 o 
  -1   5   5      104.99      134.59      2.96 o 
   0   5   5       49.45       47.35      1.65 o 
   1   5   5       55.93       48.95      1.11 o 
   2   5   5      174.87      178.58      2.96 o 
   3   5   5       29.17       26.99      1.15 o 
   4   5   5     2881.38     3003.99     31.08 o 
   5   5   5      410.36      437.13      9.17 o 
   6   5   5        0.14        2.85      1.51 o 
   7   5   5       13.79       13.24      1.59 o 
   8   5   5      289.85      284.02      6.44 o 
   9   5   5       68.58       68.63      3.87 o 
  10   5   5      125.94      121.02      9.99 o 
  11   5   5        0.38        2.60      2.85 o 
  -8   6   5      102.42      108.05      6.86 o 
  -7   6   5      106.94      111.53      9.06 o 
  -6   6   5      167.73      169.00      6.28 o 
  -5   6   5       58.01       66.77      3.98 o 
  -4   6   5        0.16       -0.15      1.08 o 
  -3   6   5     1000.53      942.63     13.14 o 
  -2   6   5      420.69      417.85      6.90 o 
  -1   6   5       56.85       46.02      1.92 o 
   0   6   5     2726.83     2838.71     24.34 o 
   1   6   5     5676.26     5747.52     54.09 o 
   2   6   5      515.62      488.32      5.86 o 
   3   6   5      203.55      226.13      3.28 o 
   4   6   5      308.15      319.23      6.58 o 
   5   6   5      916.76      913.52     12.15 o 
   6   6   5     1202.40     1169.30     14.30 o 
   7   6   5      286.70      277.02      7.63 o 
   8   6   5      231.11      247.60      6.06 o 
   9   6   5      101.84       90.47      4.36 o 
  10   6   5      123.86      157.52     10.62 o 
  11   6   5       15.02       16.60      5.46 o 
  -7   7   5       36.08       43.85      3.91 o 
  -6   7   5       25.06       40.09      3.55 o 
  -5   7   5       19.51       24.37      2.41 o 
  -4   7   5       78.75       72.59      3.74 o 
  -3   7   5      166.10      149.65      4.08 o 
  -2   7   5      903.80      848.06     11.20 o 
  -1   7   5     1473.80     1476.70     15.23 o 
   0   7   5       67.38       74.15      2.12 o 
   1   7   5     1182.09     1288.13     13.50 o 
   2   7   5     1016.26     1060.79     11.52 o 
   3   7   5       26.61       20.32      1.08 o 
   4   7   5       67.11       72.96      2.28 o 
   5   7   5       76.92       70.69      2.68 o 
   6   7   5       52.64       63.61      2.73 o 
   7   7   5      423.42      407.08      7.48 o 
   8   7   5      171.34      173.07      5.71 o 
   9   7   5       68.61       60.40      4.69 o 
  10   7   5       14.33       10.88      3.35 o 
  11   7   5      173.40      171.76      8.76 o 
  -7   8   5       30.28       35.21      3.75 o 
  -6   8   5       49.16       44.46      5.18 o 
  -5   8   5       58.30       56.99      3.85 o 
  -4   8   5      448.43      422.28      8.58 o 
  -3   8   5       33.80       33.64      2.15 o 
  -2   8   5        6.96        9.06      1.28 o 
  -1   8   5      304.98      294.70      4.93 o 
   0   8   5      122.49      111.67      2.73 o 
   1   8   5       31.31       39.30      1.65 o 
   2   8   5      305.68      315.11      4.11 o 
   3   8   5      527.81      507.42      6.80 o 
   4   8   5        0.06        0.45      0.81 o 
   5   8   5     1210.32     1189.69     14.37 o 
   6   8   5      598.38      567.80      9.93 o 
   7   8   5      132.98      122.59      3.90 o 
   8   8   5        9.14        6.51      2.18 o 
   9   8   5      383.88      391.74      9.35 o 
  10   8   5       26.02       34.26      4.24 o 
  11   8   5       13.31       20.32      3.97 o 
  -6   9   5       34.44       44.89      4.82 o 
  -5   9   5      102.15      108.98      7.26 o 
  -4   9   5       14.40       10.21      1.90 o 
  -3   9   5       25.71       24.74      2.12 o 
  -2   9   5      168.96      159.14      4.21 o 
  -1   9   5       70.49       69.77      2.25 o 
   0   9   5      174.35      165.41      3.81 o 
   1   9   5      404.52      364.94      6.23 o 
   2   9   5      793.49      780.61     10.11 o 
   3   9   5       90.95       99.47      2.85 o 
   4   9   5      168.86      189.09      4.52 o 
   5   9   5       77.71       78.47      4.46 o 
   6   9   5       47.60       42.47      2.75 o 
   7   9   5      104.53      100.41      3.94 o 
   8   9   5      114.48      112.92      4.75 o 
   9   9   5       95.37       93.39      5.48 o 
  10   9   5       85.01       92.14      6.09 o 
  11   9   5        0.03       -2.44      2.78 o 
  -6  10   5       99.59      109.58      5.96 o 
  -5  10   5      222.27      220.64      6.85 o 
  -4  10   5       35.61       40.27      3.27 o 
  -3  10   5       75.13       70.07      3.31 o 
  -2  10   5      214.97      211.69      4.31 o 
  -1  10   5      115.02      111.81      2.95 o 
   0  10   5       69.96       67.23      3.33 o 
   1  10   5       86.73       84.54      3.88 o 
   2  10   5      898.34      857.81     12.12 o 
   3  10   5      142.79      151.37      3.74 o 
   4  10   5      183.25      193.50      4.33 o 
   5  10   5        0.35        1.79      1.37 o 
   6  10   5       18.60       17.29      2.12 o 
   7  10   5       46.83       41.26      3.13 o 
   8  10   5        8.77        4.94      2.22 o 
   9  10   5      131.19      128.21      6.44 o 
  10  10   5      137.24      129.73      6.74 o 
  -5  11   5      329.63      331.62     11.55 o 
  -4  11   5      104.60      112.12      6.18 o 
  -3  11   5        1.11       -0.94      1.71 o 
  -2  11   5       45.71       40.77      2.09 o 
  -1  11   5      164.43      162.95      3.97 o 
   0  11   5        2.85        3.34      1.24 o 
   1  11   5      115.70      112.81      3.53 o 
   2  11   5        8.87        7.45      1.72 o 
   3  11   5      239.37      232.45      5.28 o 
   4  11   5       31.51       37.14      2.41 o 
   5  11   5        4.39        5.42      1.48 o 
   6  11   5        2.51        4.19      1.75 o 
   7  11   5      139.46      135.73      5.52 o 
   8  11   5        0.00        4.90      2.08 o 
   9  11   5       52.67       49.28      3.90 o 
  10  11   5       11.64        5.67      2.83 o 
  -4  12   5       61.73       64.57     12.12 o 
  -3  12   5        0.37        2.61      2.05 o 
  -2  12   5        3.33        3.82      2.02 o 
  -1  12   5       43.42       50.38      2.65 o 
   0  12   5        3.05        2.94      1.43 o 
   1  12   5        2.00        1.76      1.31 o 
   2  12   5      332.75      318.02      6.50 o 
   3  12   5      242.18      255.59      5.82 o 
   4  12   5      184.48      168.23      4.79 o 
   5  12   5       79.33       98.91      4.95 o 
   6  12   5      195.48      218.35      6.57 o 
   7  12   5        0.01       -0.52      1.78 o 
   8  12   5        3.60        2.95      2.45 o 
   9  12   5       26.00       31.48      3.39 o 
  10  12   5      118.90      103.70      5.50 o 
  -3  13   5        4.97        6.63      4.53 o 
  -2  13   5        0.81        1.77      2.81 o 
  -1  13   5       75.57       78.87      3.56 o 
   0  13   5       98.49      101.58      4.61 o 
   1  13   5       32.14       35.45      2.48 o 
   2  13   5        3.74        1.86      1.61 o 
   3  13   5        1.15        1.29      1.38 o 
   4  13   5       58.16       57.41      3.27 o 
   5  13   5      218.59      220.40      6.17 o 
   6  13   5       38.56       30.90      3.10 o 
   7  13   5      261.76      260.87     18.36 o 
   8  13   5        9.37        6.67      3.03 o 
   9  13   5        5.51       -0.17      2.63 o 
  -2  14   5        1.45        4.34      4.20 o 
  -1  14   5       32.05       39.84      6.15 o 
   0  14   5      175.61      180.16      9.24 o 
   1  14   5       42.31       43.03      4.62 o 
   2  14   5       96.55      103.45      4.76 o 
   3  14   5       66.15       62.55      3.96 o 
   4  14   5        3.39        3.79      1.88 o 
   5  14   5       34.27       37.37      3.26 o 
   6  14   5        7.39        7.39      2.43 o 
   7  14   5      151.76      165.33      7.05 o 
   8  14   5      196.43      189.60     15.12 o 
   0  15   5       81.13       81.16      8.92 o 
   1  15   5       33.68       42.37      4.02 o 
   2  15   5       37.89       31.34      3.20 o 
   3  15   5        5.36        8.45      2.57 o 
   4  15   5       29.03       27.90      3.34 o 
   5  15   5       89.76       85.84      4.77 o 
   6  15   5        0.43       -3.49      2.54 o 
   7  15   5        0.05       -3.28      2.88 o 
   3  16   5      332.33      358.36     10.69 o 
   4  16   5      135.21      126.43      6.73 o 
  -4 -15   6        4.03        4.11      4.57 o 
  -3 -15   6       30.27       24.23      5.94 o 
  -2 -15   6       12.79        5.49      4.11 o 
  -1 -15   6        0.93        0.58      3.66 o 
  -6 -14   6       36.52       37.52      4.29 o 
  -5 -14   6       20.55       29.06      3.85 o 
  -4 -14   6       21.93       24.43      3.67 o 
  -3 -14   6        2.05        0.69      2.42 o 
  -2 -14   6       60.00       58.81      6.63 o 
  -1 -14   6       34.89       38.62      5.24 o 
   0 -14   6       10.74       11.53      2.57 o 
   1 -14   6       37.10       44.06      5.32 o 
  -7 -13   6        3.60        1.53      2.72 o 
  -6 -13   6      590.80      634.68     15.69 o 
  -5 -13   6      212.92      233.61      8.55 o 
  -4 -13   6      105.90      116.44      5.82 o 
  -3 -13   6        0.03        1.14      2.08 o 
  -2 -13   6       63.37       68.60      7.06 o 
  -1 -13   6      176.72      186.27      5.21 o 
   0 -13   6       44.61       45.60      3.51 o 
   1 -13   6        6.31        5.32      2.41 o 
   2 -13   6       94.46       91.72      6.42 o 
   3 -13   6       13.15        7.29      3.99 o 
  -8 -12   6      107.59      145.31      7.48 o 
  -7 -12   6        9.41        7.61      2.94 o 
  -6 -12   6       60.83       60.70      5.20 o 
  -5 -12   6      167.70      178.72      7.10 o 
  -4 -12   6       13.64       14.90      2.87 o 
  -3 -12   6        0.06        6.85      3.45 o 
  -2 -12   6        2.75        2.39      1.81 o 
  -1 -12   6        2.80        7.82      1.69 o 
   0 -12   6       74.70       68.75      3.32 o 
   1 -12   6       23.23       24.34      2.40 o 
   2 -12   6        7.96        5.65      2.47 o 
   3 -12   6       29.12       26.79      3.54 o 
   4 -12   6        0.02       -0.12      2.63 o 
  -9 -11   6        1.81       -3.29      3.18 o 
  -8 -11   6       56.34       46.27      9.72 o 
  -7 -11   6        6.57        0.77      2.21 o 
  -6 -11   6       34.85       34.95      5.11 o 
  -5 -11   6      924.39      851.89     31.30 o 
  -4 -11   6       36.93       40.75      3.51 o 
  -3 -11   6       32.73       27.62      2.63 o 
  -2 -11   6       63.17       58.03      2.36 o 
  -1 -11   6      309.58      307.32      6.39 o 
   0 -11   6        0.39       -0.27      1.32 o 
   1 -11   6       40.18       40.26      2.76 o 
   2 -11   6       72.86       76.81      3.94 o 
   3 -11   6      131.66      134.85      6.14 o 
   4 -11   6      206.59      210.65      8.02 o 
   5 -11   6        6.30        6.40      4.53 o 
  -9 -10   6        0.05        1.59      3.71 o 
  -8 -10   6        0.52        0.99      3.89 o 
  -7 -10   6       11.03       15.27      3.15 o 
  -6 -10   6      255.42      271.46      8.86 o 
  -5 -10   6      193.43      185.51      5.86 o 
  -4 -10   6      359.33      338.83      7.91 o 
  -3 -10   6      165.86      174.89      5.50 o 
  -2 -10   6        2.92       -1.72      1.58 o 
  -1 -10   6      239.22      232.51      5.17 o 
   0 -10   6      798.23      730.52     11.77 o 
   1 -10   6       80.72       74.82      3.95 o 
   2 -10   6      117.03      108.00      4.82 o 
   3 -10   6       99.05      100.00      4.48 o 
   4 -10   6      344.33      342.42     13.15 o 
   5 -10   6       39.25       28.44      3.69 o 
   6 -10   6      105.80      111.89      6.45 o 
  -9  -9   6      141.98      157.00     12.80 o 
  -8  -9   6       96.43       75.27      6.57 o 
  -7  -9   6      342.27      323.38     18.29 o 
  -6  -9   6      548.26      537.61     17.57 o 
  -5  -9   6       91.04       90.96      4.74 o 
  -4  -9   6     1959.42     1879.63     27.87 o 
  -3  -9   6       14.09       13.61      1.74 o 
  -2  -9   6      693.42      662.32     12.19 o 
  -1  -9   6     1058.23     1047.77     19.71 o 
   0  -9   6        5.18       19.20      8.69 o 
   1  -9   6     1185.02     1149.18     16.84 o 
   2  -9   6      335.41      351.67      8.10 o 
   3  -9   6        1.81        1.37      8.69 o 
   4  -9   6      105.81      126.40      5.90 o 
   5  -9   6        5.00        9.65      3.24 o 
   6  -9   6        1.11        9.33      3.11 o 
   7  -9   6      524.33      582.86     15.43 o 
 -10  -8   6       31.54       28.25      5.47 o 
  -9  -8   6      192.42      215.92     10.80 o 
  -8  -8   6      204.25      199.09      9.68 o 
  -7  -8   6      237.72      221.50      9.82 o 
  -6  -8   6      173.04      173.19     13.03 o 
  -5  -8   6      337.27      298.79     10.15 o 
  -4  -8   6      923.21      893.69     14.85 o 
  -3  -8   6      366.53      354.33      6.72 o 
  -2  -8   6      576.53      562.99      8.41 o 
  -1  -8   6      278.66      294.27      4.56 o 
   0  -8   6      953.79      986.52     13.15 o 
   1  -8   6      758.59      703.21     11.88 o 
   2  -8   6      144.79      128.21      4.18 o 
   3  -8   6      790.89      813.39     12.97 o 
   4  -8   6      142.32      134.83      6.08 o 
   5  -8   6      187.03      181.63      7.08 o 
   6  -8   6       31.76       35.05      4.99 o 
   7  -8   6        4.62       10.38      3.23 o 
 -10  -7   6      161.32      180.67     10.50 o 
  -9  -7   6       77.10       76.89      6.90 o 
  -8  -7   6       42.08       46.40      5.71 o 
  -7  -7   6      260.97      260.98     10.47 o 
  -6  -7   6       41.15       48.59      7.09 o 
  -5  -7   6      304.86      301.93     10.97 o 
  -4  -7   6      789.69      760.82     16.23 o 
  -3  -7   6      190.41      186.97      5.76 o 
  -2  -7   6        0.22        3.07      1.54 o 
  -1  -7   6      138.78      138.17      4.68 o 
   0  -7   6     1244.10     1172.36     11.89 o 
   1  -7   6      884.36      923.12     13.70 o 
   2  -7   6       31.21       40.91      1.48 o 
   3  -7   6       33.29       27.70      2.12 o 
   4  -7   6      420.11      410.88      9.14 o 
   5  -7   6        0.47        0.75      1.71 o 
   6  -7   6        3.34        2.29      4.74 o 
   7  -7   6        2.99        3.61      2.83 o 
   8  -7   6        5.05        6.47      3.38 o 
 -10  -6   6      135.43      166.01     10.01 o 
  -9  -6   6      161.25      181.63     10.06 o 
  -8  -6   6       27.71       20.79      4.03 o 
  -7  -6   6        0.42       -2.29      4.80 o 
  -6  -6   6       98.76       83.89      5.47 o 
  -5  -6   6      998.31      988.20     22.93 o 
  -4  -6   6      719.61      748.43     14.78 o 
  -3  -6   6      785.82      821.16     10.66 o 
  -2  -6   6       39.77       37.73      1.84 o 
  -1  -6   6      208.41      231.78      3.83 o 
   0  -6   6      606.79      654.25      7.29 o 
   1  -6   6       15.99       33.52      1.54 o 
   2  -6   6      851.92      838.81      9.12 o 
   3  -6   6      281.58      320.91      6.78 o 
   4  -6   6       85.80       86.02      4.17 o 
   5  -6   6       77.07       69.39      6.03 o 
   6  -6   6        2.91        8.08      2.65 o 
   7  -6   6       33.27       27.86      3.58 o 
   8  -6   6        2.51        3.59      2.83 o 
 -10  -5   6      203.52      227.53     11.62 o 
  -9  -5   6       26.63       30.23      5.03 o 
  -8  -5   6       39.36       36.91      4.82 o 
  -7  -5   6       18.84       16.41      8.23 o 
  -6  -5   6      520.30      484.30     14.04 o 
  -5  -5   6        1.36        3.37      1.44 o 
  -4  -5   6       60.56       58.63      2.44 o 
  -3  -5   6      145.79      185.35      4.88 o 
  -2  -5   6      203.59      234.26      4.29 o 
  -1  -5   6     1230.55     1397.37     14.40 o 
   0  -5   6      283.27      306.75      3.78 o 
   1  -5   6      858.82      862.14      8.80 o 
   2  -5   6       44.72       47.42      2.59 o 
   3  -5   6      431.88      443.29      5.10 o 
   4  -5   6       88.73       71.75      2.11 o 
   5  -5   6      659.98      646.03      9.72 o 
   6  -5   6      530.49      518.63     10.90 o 
   7  -5   6       24.81       27.91      3.99 o 
   8  -5   6        1.17        5.08      2.83 o 
   9  -5   6       25.45       25.03      4.50 o 
 -10  -4   6        0.05        1.83      3.23 o 
  -9  -4   6        3.70        2.29      2.91 o 
  -8  -4   6       22.95       32.42      4.36 o 
  -7  -4   6      335.53      346.64     19.43 o 
  -6  -4   6       11.57       11.13      6.40 o 
  -5  -4   6        2.37        1.86      1.39 o 
  -4  -4   6      754.24      797.33     14.39 o 
  -3  -4   6       11.23       20.15      1.19 o 
  -2  -4   6     2566.67     2802.20     39.89 o 
  -1  -4   6      460.33      583.07      8.44 o 
   0  -4   6     3004.73     3128.87     30.62 o 
   1  -4   6     4481.14     4949.88     51.32 o 
   2  -4   6     2219.56     2279.87     24.45 o 
   3  -4   6      184.80      215.90      2.95 o 
   4  -4   6        0.63        1.60      0.94 o 
   5  -4   6     1452.30     1373.17     15.94 o 
   6  -4   6      665.18      653.17      9.11 o 
   7  -4   6        3.45        0.83      2.09 o 
   8  -4   6       28.25       23.83      3.54 o 
   9  -4   6       22.02       19.84      6.10 o 
 -10  -3   6        2.94        1.60      3.23 o 
  -9  -3   6       21.53       28.28      5.49 o 
  -8  -3   6       66.17       73.49      6.12 o 
  -7  -3   6      910.44      871.22     26.06 o 
  -6  -3   6     2527.70     2467.92     95.09 o 
  -5  -3   6     1548.71     1562.40     28.17 o 
  -4  -3   6       33.78       26.35      1.66 o 
  -3  -3   6      939.76      898.15     16.87 o 
  -2  -3   6      210.62      335.57      5.30 o 
  -1  -3   6        1.62        8.43      0.61 o 
   0  -3   6     2811.78     3045.66     37.88 o 
   1  -3   6      419.32      396.71      5.54 o 
   2  -3   6      232.85      241.50      2.93 o 
   3  -3   6       74.85      102.27      5.84 o 
   4  -3   6       92.97       84.06      1.97 o 
   5  -3   6      970.37      956.09     15.47 o 
   6  -3   6       63.78      112.19      6.39 o 
   7  -3   6        0.05       -0.56      1.17 o 
   8  -3   6        5.02        6.53      2.02 o 
   9  -3   6       12.04       12.32      7.21 o 
  10  -3   6       12.00       17.33      4.41 o 
 -10  -2   6        5.25        2.54      4.80 o 
  -9  -2   6       70.72       71.70      6.44 o 
  -8  -2   6        0.10       -1.23      2.08 o 
  -7  -2   6      217.69      231.68      9.68 o 
  -6  -2   6      834.14      814.77     20.34 o 
  -5  -2   6      878.10      870.82     22.14 o 
  -4  -2   6       44.13       39.46      4.49 o 
  -3  -2   6     2706.96     3028.33     37.89 o 
  -2  -2   6     2346.88     2358.34     32.15 o 
  -1  -2   6      243.45      221.75      3.41 o 
   0  -2   6       36.74       35.98      1.43 o 
   1  -2   6     1117.01     1146.83     16.42 o 
   2  -2   6      281.47      316.58      4.21 o 
   3  -2   6      107.36      113.35      3.28 o 
   4  -2   6      813.22      893.75      8.87 o 
   5  -2   6       11.94        5.97      0.92 o 
   6  -2   6     1776.99     1777.51     20.04 o 
   7  -2   6        0.21       -0.76      1.15 o 
   8  -2   6      187.03      184.33      6.07 o 
   9  -2   6      233.72      214.83      9.44 o 
  10  -2   6       27.50       29.40      4.56 o 
 -10  -1   6      143.81      155.22     10.02 o 
  -9  -1   6      142.69      151.33     13.26 o 
  -8  -1   6       88.74       84.83      6.44 o 
  -7  -1   6       10.02        9.29      3.06 o 
  -6  -1   6      120.76      120.32      5.16 o 
  -5  -1   6      362.69      361.13      6.50 o 
  -4  -1   6       61.39       41.91      2.31 o 
  -3  -1   6       35.32       34.56      1.51 o 
  -2  -1   6      194.44      184.00      3.85 o 
  -1  -1   6     1991.23     1973.67     39.85 o 
   0  -1   6      128.11      121.50      2.85 o 
   1  -1   6     1734.54     1743.74     23.98 o 
   2  -1   6     1152.32     1062.44     13.71 o 
   3  -1   6     2723.70     2795.18     28.74 o 
   4  -1   6     1179.55     1289.31     12.13 o 
   5  -1   6     1225.16     1194.64     12.43 o 
   6  -1   6       16.41       18.15      1.32 o 
   7  -1   6        7.55        5.02      1.34 o 
   8  -1   6      427.73      417.45      7.50 o 
   9  -1   6      650.09      655.35     11.88 o 
  10  -1   6        2.59       -0.15      2.31 o 
 -10   0   6       28.05       27.84      5.47 o 
  -9   0   6      222.92      228.30     11.15 o 
  -8   0   6      319.16      289.86     12.12 o 
  -7   0   6     1314.28     1275.00     30.37 o 
  -6   0   6        3.61        8.63      1.74 o 
  -5   0   6     1245.21     1266.84     17.93 o 
  -4   0   6      285.25      305.68     19.88 o 
  -3   0   6     2114.07     2258.54     28.79 o 
  -2   0   6      258.49      292.04      5.12 o 
  -1   0   6     7614.88     7246.86    191.10 o 
   0   0   6      100.75       93.27      4.57 o 
   1   0   6     1881.72     1744.47     21.41 o 
   2   0   6      916.66      953.21     16.52 o 
   3   0   6      204.84      209.78      3.05 o 
   4   0   6      509.04      592.64      6.74 o 
   5   0   6      425.11      440.40      5.89 o 
   6   0   6     1600.28     1642.59     16.71 o 
   7   0   6        0.62       -0.09      1.01 o 
   8   0   6      111.62      116.66      3.70 o 
   9   0   6      447.12      456.94      9.99 o 
  10   0   6       81.61       86.83      5.24 o 
  11   0   6       42.90       47.58      4.54 o 
 -10   1   6        1.38        3.32      3.66 o 
  -9   1   6      520.31      549.95     18.59 o 
  -8   1   6      506.77      520.79     32.92 o 
  -7   1   6      121.15      108.75      8.69 o 
  -6   1   6      915.46      922.81     17.95 o 
  -5   1   6     1569.66     1574.42     22.01 o 
  -4   1   6       12.73       19.69      1.66 o 
  -3   1   6        7.12        2.83      0.76 o 
  -2   1   6     2677.98     2892.43     85.20 o 
  -1   1   6       98.56      113.90     11.66 o 
   0   1   6      108.22      102.94      2.76 o 
   1   1   6     3452.96     3359.71     44.27 o 
   2   1   6      620.72      590.65     11.18 o 
   3   1   6       99.02       93.09      1.61 o 
   4   1   6      105.54      133.48      2.23 o 
   5   1   6     1425.41     1471.89     15.41 o 
   6   1   6      107.41       79.57      2.40 o 
   7   1   6      110.68      117.64      3.44 o 
   8   1   6      342.72      357.40      7.46 o 
   9   1   6      390.98      366.06      8.03 o 
  10   1   6       61.32       70.50      4.87 o 
  11   1   6        0.04        0.18      2.52 o 
  -9   2   6       22.51       35.43      5.50 o 
  -8   2   6      196.15      211.81     12.57 o 
  -7   2   6      134.13      132.52      7.92 o 
  -6   2   6      513.03      497.91     12.49 o 
  -5   2   6      938.58      883.82     15.77 o 
  -4   2   6        7.56        6.45      1.40 o 
  -3   2   6      336.81      390.53      7.69 o 
  -2   2   6       13.20       19.56      4.13 o 
  -1   2   6     4982.93     5330.85     71.22 o 
   0   2   6        0.51        6.05      1.59 o 
   1   2   6       23.78       21.47      1.01 o 
   2   2   6      517.31      574.58     13.09 o 
   3   2   6      121.35      116.31      1.87 o 
   4   2   6      516.58      541.54      6.96 o 
   5   2   6      131.67      115.81      2.65 o 
   6   2   6       54.52       53.74      1.90 o 
   7   2   6        0.04        0.01      0.98 o 
   8   2   6       17.96       22.31      1.86 o 
   9   2   6      207.35      176.72      4.69 o 
  10   2   6       58.82       55.53      4.44 o 
  11   2   6        2.97        5.92      4.63 o 
  -9   3   6      137.19      124.36     11.66 o 
  -8   3   6        4.86        1.30      3.06 o 
  -7   3   6       38.99       45.77      5.14 o 
  -6   3   6        1.38        3.75      3.43 o 
  -5   3   6      197.49      169.73      6.24 o 
  -4   3   6      113.51      130.03      4.44 o 
  -3   3   6      898.56      957.82     16.05 o 
  -2   3   6       48.91       55.76      3.44 o 
  -1   3   6     1368.94     1382.23     17.81 o 
   0   3   6     3128.44     3349.60     36.94 o 
   1   3   6      535.03      546.55      8.65 o 
   2   3   6     1661.56     1488.73     24.26 o 
   3   3   6      480.84      469.59      6.70 o 
   4   3   6      507.13      513.59      6.04 o 
   5   3   6        5.65       15.04      2.00 o 
   6   3   6      669.73      685.98     11.92 o 
   7   3   6        2.33        4.04      1.15 o 
   8   3   6       53.47       54.81      2.43 o 
   9   3   6        4.42       11.35      1.85 o 
  10   3   6        0.61       -1.92      2.46 o 
  11   3   6       78.24       73.67      5.34 o 
  -9   4   6      122.40      129.47     16.69 o 
  -8   4   6      509.24      503.31     38.63 o 
  -7   4   6       83.78       81.12      5.36 o 
  -6   4   6       15.38       11.96      2.72 o 
  -5   4   6      156.51      145.71      5.34 o 
  -4   4   6       31.58       19.23      2.24 o 
  -3   4   6      725.95      774.20     13.61 o 
  -2   4   6        0.19        1.75      0.89 o 
  -1   4   6      658.96      611.94     10.37 o 
   0   4   6      221.16      213.45      4.15 o 
   1   4   6     1247.96     1344.17     15.98 o 
   2   4   6      155.93      172.26      4.43 o 
   3   4   6      818.68      812.69     10.91 o 
   4   4   6        5.99        4.14      0.78 o 
   5   4   6      563.42      539.77      8.08 o 
   6   4   6      519.94      518.24      8.76 o 
   7   4   6      161.66      165.46      4.29 o 
   8   4   6      230.55      224.00      5.22 o 
   9   4   6        1.20       -1.61      1.81 o 
  10   4   6      104.31      111.57      5.95 o 
  11   4   6        1.52        2.97      3.03 o 
  -8   5   6      170.42      166.25     23.09 o 
  -7   5   6      145.24      140.11     10.07 o 
  -6   5   6      191.71      193.79     10.33 o 
  -5   5   6      201.99      203.45      7.47 o 
  -4   5   6      395.59      357.33      8.75 o 
  -3   5   6      633.20      615.02     11.88 o 
  -2   5   6     1423.93     1433.99     21.60 o 
  -1   5   6        0.48        2.10      1.08 o 
   0   5   6     2440.57     2390.06     30.41 o 
   1   5   6     1170.47     1329.87     15.92 o 
   2   5   6     3327.16     3671.97     40.89 o 
   3   5   6     1095.80     1146.58     13.70 o 
   4   5   6     4522.75     4677.29     51.10 o 
   5   5   6     3150.10     3233.18     36.33 o 
   6   5   6        9.28       18.01      1.58 o 
   7   5   6      761.90      758.75     11.21 o 
   8   5   6      122.02      115.07      4.50 o 
   9   5   6       89.90       96.14      4.49 o 
  10   5   6      133.51      130.29      6.37 o 
  11   5   6      201.15      226.50     11.90 o 
  -8   6   6       12.88       15.43      4.80 o 
  -7   6   6       10.96       19.71      3.76 o 
  -6   6   6        2.51        4.10      2.37 o 
  -5   6   6      807.73      783.86     22.57 o 
  -4   6   6        5.60        2.83      1.91 o 
  -3   6   6      144.54      133.99      3.70 o 
  -2   6   6       35.02       56.32      2.49 o 
  -1   6   6      456.90      433.31      6.77 o 
   0   6   6      718.06      839.71     11.08 o 
   1   6   6      776.68      794.62      9.71 o 
   2   6   6        2.04        4.46      0.56 o 
   3   6   6      464.82      435.41      7.08 o 
   4   6   6     1847.64     1827.48     18.43 o 
   5   6   6     3070.04     3001.20     34.04 o 
   7   6   6        5.98        6.83      1.58 o 
   8   6   6      152.69      163.66      4.54 o 
   9   6   6        3.35       11.19      4.22 o 
  10   6   6        2.80        1.22      2.67 o 
  11   6   6      422.65      485.08     23.60 o 
  -7   7   6      346.66      397.55     12.84 o 
  -6   7   6       24.24       32.19      4.11 o 
  -5   7   6       12.25       12.36      2.29 o 
  -4   7   6      805.61      809.98     15.30 o 
  -3   7   6      418.85      417.36      8.18 o 
  -2   7   6       22.19       18.66      1.59 o 
  -1   7   6        5.36       18.15      1.50 o 
   0   7   6     3509.42     3585.14     37.39 o 
   1   7   6       23.95       23.25      1.11 o 
   2   7   6       82.53      103.67      2.45 o 
   3   7   6        2.38       -0.09      0.55 o 
   4   7   6     1837.74     1790.15     19.70 o 
   5   7   6      128.66      116.33      3.29 o 
   6   7   6       20.78       12.84      1.82 o 
   7   7   6     1253.42     1234.90     18.06 o 
   8   7   6        1.05        1.21      1.47 o 
   9   7   6       93.81      107.27      4.81 o 
  10   7   6        3.06        1.38      2.69 o 
  11   7   6      115.88      120.69      6.69 o 
  -7   8   6        5.46        5.21      4.46 o 
  -6   8   6      563.76      575.02     15.81 o 
  -5   8   6        1.21        4.26      2.48 o 
  -4   8   6      117.54      119.63      5.47 o 
  -3   8   6      318.12      306.35      6.35 o 
  -2   8   6       77.29       77.39      2.91 o 
  -1   8   6        1.66        0.65      1.04 o 
   0   8   6     2038.15     2006.34     24.35 o 
   1   8   6      746.73      749.20      9.37 o 
   2   8   6        2.73        1.51      0.85 o 
   3   8   6      531.40      507.42      6.51 o 
   4   8   6       18.77       18.08      1.54 o 
   5   8   6     1361.16     1291.67     18.14 o 
   6   8   6      732.41      734.01     11.96 o 
   7   8   6      874.13      886.13     13.06 o 
   8   8   6      100.72      101.12     10.67 o 
   9   8   6        2.66        2.46      2.12 o 
  10   8   6        2.84        3.63      2.78 o 
  11   8   6        6.10        7.30      3.44 o 
  -6   9   6        2.48        4.96      2.94 o 
  -5   9   6      136.78      158.65      8.30 o 
  -4   9   6       28.09       25.42      2.68 o 
  -3   9   6        9.87       16.45      1.95 o 
  -2   9   6        1.11        2.03      1.25 o 
  -1   9   6       19.09       21.41      1.87 o 
   0   9   6        4.12        8.80      1.29 o 
   1   9   6     1856.37     1769.25     21.43 o 
   2   9   6     1106.48     1152.68     13.75 o 
   3   9   6      182.17      192.16      3.71 o 
   4   9   6      905.64      871.91     12.33 o 
   5   9   6       63.06       48.87      2.69 o 
   6   9   6      168.23      180.73     11.06 o 
   7   9   6      520.09      552.06     10.20 o 
   8   9   6      415.17      371.06      8.90 o 
   9   9   6       25.92       39.23      4.17 o 
  10   9   6      174.05      193.47      7.89 o 
  11   9   6        8.27        6.61      3.40 o 
  -5  10   6        3.10        4.25      2.18 o 
  -4  10   6       11.87        7.25      2.07 o 
  -3  10   6       20.92       17.16      2.40 o 
  -2  10   6        0.11        1.70      1.31 o 
  -1  10   6        0.65        0.61      1.16 o 
   0  10   6        6.86       10.02      1.20 o 
   1  10   6       23.67       29.94      1.92 o 
   2  10   6      402.23      370.33      6.63 o 
   3  10   6      171.42      175.67      4.53 o 
   4  10   6      110.15      121.05      3.71 o 
   5  10   6      543.59      530.84     11.12 o 
   6  10   6       78.20       55.75      3.12 o 
   7  10   6      162.36      162.59      9.37 o 
   8  10   6       81.94       87.49      4.35 o 
   9  10   6        0.20       -0.51      2.31 o 
  10  10   6        7.33        8.13      3.10 o 
  -5  11   6        2.89        3.82      2.32 o 
  -4  11   6        0.24       -1.16      1.90 o 
  -3  11   6      208.37      217.47      6.58 o 
  -2  11   6       95.45       87.07      4.19 o 
  -1  11   6       53.42       56.82      4.48 o 
   0  11   6      182.95      191.41      4.44 o 
   1  11   6      169.61      167.27      4.12 o 
   2  11   6       68.19       57.56      2.96 o 
   3  11   6       10.28        9.11      1.56 o 
   4  11   6       48.87       52.95      2.60 o 
   5  11   6      251.07      245.37      5.74 o 
   6  11   6       55.86       51.57      3.06 o 
   7  11   6        0.02       -1.30      1.65 o 
   8  11   6      122.29      126.62      5.17 o 
   9  11   6      116.55      143.69      6.80 o 
  10  11   6       72.00       69.17      5.37 o 
  -4  12   6        1.25        0.69      2.51 o 
  -3  12   6      115.58      124.21      5.32 o 
  -2  12   6      162.33      159.43      7.97 o 
  -1  12   6      109.16      103.76      4.60 o 
   0  12   6       11.62       12.89      1.62 o 
   1  12   6      141.45      152.74      4.21 o 
   2  12   6       74.12       80.86      3.26 o 
   3  12   6      183.87      185.39      5.32 o 
   4  12   6        3.74        6.55      1.65 o 
   5  12   6       17.81       15.00      1.91 o 
   6  12   6      207.85      201.00      7.65 o 
   7  12   6       65.63       63.26      4.46 o 
   8  12   6        0.30        0.69      1.87 o 
   9  12   6      206.22      199.76      6.99 o 
  10  12   6      146.54      188.64      6.98 o 
  -3  13   6       15.01       15.46      4.94 o 
  -2  13   6       96.23      111.52      9.41 o 
  -1  13   6       11.05       12.11      3.63 o 
   0  13   6        0.00       -0.66      2.18 o 
   1  13   6      145.18      169.57      5.09 o 
   2  13   6      210.39      212.35      5.36 o 
   3  13   6       43.58       45.02      2.74 o 
   4  13   6       23.09       20.69      2.22 o 
   5  13   6      239.17      241.78      6.44 o 
   6  13   6       50.37       53.54      3.67 o 
   7  13   6       31.36       25.78      3.95 o 
   8  13   6      205.05      200.43      8.99 o 
   9  13   6        4.58       -1.07      2.87 o 
  -1  14   6      306.20      315.73     11.13 o 
   0  14   6        5.14        8.17      3.43 o 
   1  14   6      116.61      124.73      4.78 o 
   2  14   6      223.57      243.44      8.31 o 
   3  14   6       63.15       62.14      3.81 o 
   4  14   6       35.75       40.79      3.51 o 
   5  14   6        0.56       -0.62      2.05 o 
   6  14   6       68.50       75.75      4.93 o 
   7  14   6       11.17        7.15      2.91 o 
   8  14   6       25.55       28.12      3.88 o 
   0  15   6      125.98      131.21      9.55 o 
   1  15   6      140.25      135.35      7.57 o 
   2  15   6        2.63        2.10      2.10 o 
   3  15   6      539.91      589.59     16.44 o 
   4  15   6       65.34       83.71      4.64 o 
   5  15   6       33.44       22.55      3.16 o 
   6  15   6       71.97       94.48      5.68 o 
   7  15   6       29.10       20.75      3.65 o 
  -3 -15   7       11.35        6.86      4.11 o 
  -6 -14   7        7.44        7.58      5.26 o 
  -5 -14   7        1.29       -1.53      2.40 o 
  -4 -14   7        0.66        1.25      2.40 o 
  -3 -14   7       58.65       56.04      5.22 o 
  -2 -14   7       22.61       21.52      4.86 o 
  -1 -14   7       32.25       44.24      5.67 o 
   0 -14   7      104.01       86.42     29.03 o 
   1 -14   7      114.92      113.57      8.44 o 
  -7 -13   7       95.49      112.47     14.86 o 
  -6 -13   7       25.24       30.30      5.14 o 
  -5 -13   7        0.04        1.83      2.45 o 
  -4 -13   7      103.94       95.18      5.55 o 
  -3 -13   7       13.72       14.45      4.81 o 
  -2 -13   7       11.17        9.96      2.49 o 
  -1 -13   7        4.85        0.72      1.93 o 
   0 -13   7        9.47       10.57      2.66 o 
   1 -13   7       19.48       25.87      2.92 o 
   2 -13   7       68.60       80.88      4.78 o 
   3 -13   7       33.61       36.90      3.93 o 
  -8 -12   7        5.38        5.99      4.32 o 
  -7 -12   7       78.74       86.22      6.90 o 
  -6 -12   7      157.41      154.79      8.85 o 
  -5 -12   7        0.10        1.07      5.49 o 
  -4 -12   7       35.01       31.40      3.41 o 
  -3 -12   7       55.41       59.02      6.56 o 
  -2 -12   7      115.47      112.62      5.04 o 
  -1 -12   7        0.69        0.08      1.90 o 
   0 -12   7        7.87        6.05      2.14 o 
   1 -12   7        5.04        5.49      1.94 o 
   2 -12   7       44.53       53.86      3.85 o 
   3 -12   7        6.51       11.29      2.85 o 
   4 -12   7       66.50       76.36      5.17 o 
  -8 -11   7      146.97      166.65      7.74 o 
  -7 -11   7       62.24       62.38      4.92 o 
  -6 -11   7        0.14        2.34      2.19 o 
  -5 -11   7       10.40        8.23      2.86 o 
  -4 -11   7       43.91       37.04      5.26 o 
  -3 -11   7        0.07       -0.71      1.71 o 
  -2 -11   7      115.52      121.45      4.87 o 
  -1 -11   7      244.38      235.27      7.18 o 
   0 -11   7       45.07       49.43      2.55 o 
   1 -11   7        0.16       -1.68      1.37 o 
   2 -11   7        8.06        6.01      3.37 o 
   3 -11   7        1.94        6.81      6.24 o 
   4 -11   7      101.03       76.83      4.96 o 
   5 -11   7      213.81      239.03      8.82 o 
  -9 -10   7        1.28        4.53      3.51 o 
  -8 -10   7      142.62      144.63     12.34 o 
  -7 -10   7      115.47      128.99      8.10 o 
  -6 -10   7        4.79       10.10      2.64 o 
  -5 -10   7      232.51      222.76      7.55 o 
  -4 -10   7       87.81       79.05      4.38 o 
  -3 -10   7        3.17        2.67      1.70 o 
  -2 -10   7       79.67       81.19      4.69 o 
  -1 -10   7      102.25      101.27      4.39 o 
   0 -10   7       29.33       26.34      1.74 o 
   1 -10   7      773.58      758.06     12.36 o 
   2 -10   7        9.28       11.62      2.32 o 
   3 -10   7       14.52       16.81      2.42 o 
   4 -10   7      103.40       98.22      5.40 o 
   5 -10   7       13.99       24.06      3.67 o 
   6 -10   7        7.71        8.19      3.07 o 
  -9  -9   7       47.00       50.00      8.69 o 
  -8  -9   7      321.26      344.50     13.25 o 
  -7  -9   7      104.86       98.79     10.74 o 
  -6  -9   7       32.79       27.07      3.22 o 
  -5  -9   7      297.36      287.06     10.68 o 
  -4  -9   7      628.66      614.22     14.17 o 
  -3  -9   7        2.10        2.15      1.49 o 
  -2  -9   7      106.87      114.26      4.46 o 
  -1  -9   7      276.00      267.77      6.97 o 
   0  -9   7      238.75      238.01      5.47 o 
   1  -9   7       49.90       41.24      2.38 o 
   2  -9   7      341.24      314.47      7.47 o 
   3  -9   7      155.34      149.43      5.18 o 
   4  -9   7      190.89      188.10      7.79 o 
   5  -9   7       81.50       79.18      5.14 o 
   6  -9   7       12.54       14.79      3.25 o 
 -10  -8   7        4.92        3.62      3.71 o 
  -9  -8   7       68.93       66.05      6.62 o 
  -8  -8   7       37.19       38.28      4.94 o 
  -7  -8   7        4.71        5.34      3.06 o 
  -6  -8   7      189.33      166.96      8.46 o 
  -5  -8   7        0.32        2.59      1.81 o 
  -4  -8   7        1.15        1.91      1.71 o 
  -3  -8   7      140.91      152.91      4.75 o 
  -2  -8   7     1338.83     1337.18     18.37 o 
  -1  -8   7      443.77      426.64      8.98 o 
   0  -8   7      114.75      103.89      6.25 o 
   1  -8   7      429.88      431.52      7.23 o 
   2  -8   7     1177.40     1113.40     16.47 o 
   3  -8   7      848.95      815.90     12.99 o 
   4  -8   7       29.09       24.03      2.31 o 
   5  -8   7      291.21      280.25      8.97 o 
   6  -8   7      490.77      520.34     13.44 o 
   7  -8   7       31.45       35.61      4.32 o 
 -10  -7   7       50.47       56.42      6.57 o 
  -9  -7   7      489.77      491.01     20.80 o 
  -8  -7   7      914.88      913.60     24.56 o 
  -7  -7   7      280.47      279.43     10.98 o 
  -6  -7   7       72.49       77.00      5.47 o 
  -5  -7   7      452.17      423.20     34.52 o 
  -4  -7   7       64.35       53.03      3.45 o 
  -3  -7   7      261.04      260.87     10.24 o 
  -2  -7   7      202.73      184.76      4.34 o 
  -1  -7   7       20.94       28.76      1.73 o 
   0  -7   7      648.89      617.17     10.29 o 
   1  -7   7      830.62      859.86     10.86 o 
   2  -7   7      122.82      112.16      3.27 o 
   3  -7   7      252.40      227.63      5.65 o 
   4  -7   7       67.73       68.72      3.64 o 
   5  -7   7      328.97      308.75      7.97 o 
   6  -7   7      101.53      118.40      8.94 o 
   7  -7   7      154.13      150.98     12.10 o 
   8  -7   7        0.00       -3.80      2.53 o 
 -10  -6   7        0.15       -2.49      2.86 o 
  -9  -6   7       27.22       24.60      4.68 o 
  -8  -6   7      374.83      381.74     13.71 o 
  -7  -6   7      153.22      155.05      7.92 o 
  -6  -6   7      667.07      657.64     17.60 o 
  -5  -6   7      782.59      720.58     17.92 o 
  -4  -6   7      495.54      454.37     12.19 o 
  -3  -6   7        0.00        0.65      0.89 o 
  -2  -6   7      656.44      663.39      8.91 o 
  -1  -6   7      417.07      379.06      5.06 o 
   0  -6   7       19.24       23.52      1.31 o 
   1  -6   7      428.96      502.60      7.18 o 
   2  -6   7      878.61      857.27     11.59 o 
   3  -6   7        8.83       10.98      2.56 o 
   4  -6   7        2.10        0.57      1.37 o 
   5  -6   7       24.38       19.81      2.11 o 
   6  -6   7       34.53       29.72      3.01 o 
   7  -6   7        0.19        0.34      2.40 o 
   8  -6   7        0.18       -1.30      2.54 o 
 -10  -5   7        6.62       11.29      6.86 o 
  -9  -5   7        1.59        4.62      2.96 o 
  -8  -5   7      216.39      199.30      9.50 o 
  -7  -5   7      373.72      365.45     12.60 o 
  -6  -5   7      216.30      232.21     14.40 o 
  -5  -5   7      249.52      224.10      8.20 o 
  -4  -5   7      575.29      511.54     11.41 o 
  -3  -5   7       32.19       31.78      1.68 o 
  -2  -5   7      266.78      293.75      4.13 o 
  -1  -5   7       31.75       14.69      0.88 o 
   0  -5   7      359.19      357.70      4.67 o 
   1  -5   7        2.23        2.03      0.70 o 
   2  -5   7       61.95       61.06      1.68 o 
   3  -5   7      203.12      184.62      4.01 o 
   4  -5   7       83.94       85.74      3.00 o 
   5  -5   7      530.64      506.23      9.22 o 
   6  -5   7        3.96        2.54      1.79 o 
   7  -5   7      300.26      299.32     12.47 o 
   8  -5   7       24.76       21.61      3.54 o 
   9  -5   7       11.93        8.63      6.99 o 
 -10  -4   7        3.13        1.71      3.06 o 
  -9  -4   7        5.87        3.95      3.89 o 
  -8  -4   7       55.10       55.44      5.47 o 
  -7  -4   7      117.52      121.42      6.90 o 
  -6  -4   7     2600.14     2557.78     52.50 o 
  -5  -4   7       61.62       72.38      3.40 o 
  -4  -4   7      133.44      165.61      4.47 o 
  -3  -4   7       61.38       57.53      2.52 o 
  -2  -4   7        1.06        1.91      0.71 o 
  -1  -4   7      346.69      372.37      5.93 o 
   0  -4   7      650.28      835.83      9.49 o 
   1  -4   7      838.36      849.88      9.98 o 
   2  -4   7      517.05      566.09      7.98 o 
   3  -4   7        0.94        0.25      0.61 o 
   4  -4   7      288.05      293.72      3.96 o 
   5  -4   7      138.84      128.04      2.95 o 
   6  -4   7        1.39        1.62      1.59 o 
   7  -4   7      519.62      521.87     10.00 o 
   8  -4   7       73.11       88.06      5.36 o 
   9  -4   7       19.24       18.80      3.70 o 
 -10  -3   7        4.38        3.41      3.51 o 
  -9  -3   7      160.14      165.78      9.36 o 
  -8  -3   7       18.36       17.87      3.84 o 
  -7  -3   7       57.64       58.72      5.14 o 
  -6  -3   7      155.34      158.92      7.31 o 
  -5  -3   7        3.54        5.08      1.44 o 
  -4  -3   7      233.79      225.71     16.00 o 
  -3  -3   7        0.13        0.68      0.52 o 
  -2  -3   7      433.21      441.38      7.33 o 
  -1  -3   7       63.39       43.99      1.45 o 
   0  -3   7     1599.45     1679.48     20.86 o 
   1  -3   7     1960.34     1955.28     22.81 o 
   2  -3   7      374.26      401.69      5.22 o 
   3  -3   7       22.19       17.42      1.48 o 
   4  -3   7      486.66      449.59      6.80 o 
   5  -3   7       15.35       13.39      1.12 o 
   6  -3   7       92.74       99.77      3.26 o 
   7  -3   7      273.26      284.62      7.29 o 
   8  -3   7      323.86      319.38      8.42 o 
   9  -3   7        4.09        7.94      4.03 o 
  10  -3   7       66.59       56.00      8.03 o 
 -10  -2   7      152.31      150.95      9.86 o 
  -9  -2   7       70.30       71.08     17.83 o 
  -8  -2   7       57.58       49.62      8.69 o 
  -7  -2   7      389.79      375.85     12.74 o 
  -6  -2   7      112.08       85.92     13.03 o 
  -5  -2   7       52.56       58.99      2.67 o 
  -4  -2   7      301.04      308.01      6.32 o 
  -3  -2   7     2657.17     2823.14     38.73 o 
  -2  -2   7        6.45        9.58      0.87 o 
  -1  -2   7     6214.60     6541.43     86.65 o 
   0  -2   7      989.60     1174.08     15.59 o 
   1  -2   7     2646.90     2710.56     36.94 o 
   2  -2   7     1240.49     1332.31     17.91 o 
   3  -2   7      757.62      722.80      7.40 o 
   4  -2   7      226.88      198.84      3.14 o 
   5  -2   7      842.96      842.99      9.87 o 
   6  -2   7     1388.43     1392.17     16.20 o 
   7  -2   7     1558.82     1550.23     19.89 o 
   8  -2   7      234.92      228.18      6.05 o 
   9  -2   7       81.77       79.41      4.05 o 
  10  -2   7        7.85        6.87      3.99 o 
 -10  -1   7      203.50      216.41     11.62 o 
  -9  -1   7       29.90       25.28      4.85 o 
  -8  -1   7       66.67       70.72      5.97 o 
  -7  -1   7     1462.24     1425.23     33.26 o 
  -6  -1   7     2031.45     1991.76     46.01 o 
  -5  -1   7        3.19        2.14      1.05 o 
  -4  -1   7     1025.28      976.26     15.41 o 
  -3  -1   7     1175.23     1488.46     24.23 o 
  -2  -1   7       18.87       26.68      1.20 o 
  -1  -1   7      477.55      472.98     11.58 o 
   0  -1   7     1571.14     1494.53     24.41 o 
   1  -1   7      715.94      806.72     10.46 o 
   2  -1   7       21.99       22.74      1.58 o 
   3  -1   7      766.39      792.29      9.97 o 
   4  -1   7      503.95      503.57      7.17 o 
   5  -1   7      449.84      495.78      5.69 o 
   6  -1   7      722.27      720.21      9.04 o 
   7  -1   7      962.24      954.49     14.15 o 
   8  -1   7       94.61       86.37      3.80 o 
   9  -1   7        2.66        3.61      1.96 o 
  10  -1   7        3.14        1.94      2.71 o 
 -10   0   7      114.45      143.10     18.06 o 
  -9   0   7       53.00       56.43      6.30 o 
  -8   0   7      208.69      225.96     21.26 o 
  -7   0   7        0.01        5.89      4.80 o 
  -6   0   7      113.43       99.58      4.89 o 
  -5   0   7      537.37      545.11     10.47 o 
  -4   0   7        0.16        2.05      0.81 o 
  -3   0   7      530.37      500.54     10.01 o 
  -2   0   7      470.54      602.33     10.34 o 
  -1   0   7      415.64      415.13     14.63 o 
   0   0   7      563.74      545.42     17.37 o 
   1   0   7        5.49        3.98      0.50 o 
   2   0   7       75.26       66.35      2.57 o 
   3   0   7      721.07      734.44      9.21 o 
   4   0   7       12.04       33.64      1.46 o 
   5   0   7      357.66      336.87      6.86 o 
   6   0   7        0.29        0.23      0.83 o 
   7   0   7       74.54       78.77      5.40 o 
   8   0   7      337.77      342.24      6.81 o 
   9   0   7        4.06        7.10      2.15 o 
  10   0   7        5.39        6.05      2.54 o 
  11   0   7       66.44       73.86      5.24 o 
  -9   1   7       48.49       48.36      6.14 o 
  -8   1   7       62.49       68.17      6.12 o 
  -7   1   7       75.26       70.07      5.79 o 
  -6   1   7     1031.56     1003.02     25.04 o 
  -5   1   7      645.46      638.56     12.13 o 
  -4   1   7       26.70       27.19      1.98 o 
  -3   1   7      329.36      319.51      8.30 o 
  -2   1   7      855.23      883.13     18.10 o 
  -1   1   7     2647.77     2936.51     80.92 o 
   0   1   7      736.15      726.47     22.86 o 
   1   1   7      104.62       97.59      2.97 o 
   2   1   7     1881.35     1976.58     32.65 o 
   3   1   7     2603.92     2751.66     34.34 o 
   4   1   7      327.61      286.35      4.59 o 
   5   1   7       33.18       48.91      1.42 o 
   6   1   7      181.23      190.60      3.73 o 
   7   1   7       23.13       16.41      1.56 o 
   8   1   7      713.83      700.09     10.89 o 
   9   1   7       25.22       32.80      2.85 o 
  10   1   7       16.13       13.91      3.00 o 
  11   1   7       12.93       19.27      3.51 o 
  -9   2   7       34.57       38.89      5.65 o 
  -8   2   7        5.59        0.69      2.91 o 
  -7   2   7      160.35      162.85     15.54 o 
  -6   2   7       37.02       35.65      3.32 o 
  -5   2   7       29.77       23.68      2.39 o 
  -4   2   7     1545.38     1506.18     23.85 o 
  -3   2   7     1234.62     1228.90     18.66 o 
  -2   2   7      952.85     1039.75     15.64 o 
  -1   2   7     2402.39     2583.57     40.71 o 
   0   2   7      569.73      536.93      7.17 o 
   1   2   7     1442.50     1562.18     21.56 o 
   2   2   7     1764.63     1787.77     35.39 o 
   3   2   7      316.51      415.10      7.46 o 
   4   2   7        6.87        5.33      0.89 o 
   5   2   7      634.37      607.28      6.72 o 
   6   2   7        7.27        9.03      1.07 o 
   7   2   7       17.19       17.67      2.29 o 
   8   2   7      406.83      383.15      6.52 o 
   9   2   7      394.29      404.52      8.42 o 
  10   2   7       10.37        9.36      4.90 o 
  11   2   7       28.14       31.09      8.73 o 
  -9   3   7      252.55      269.16     12.92 o 
  -8   3   7       15.47        9.37      6.86 o 
  -7   3   7      299.07      282.13     16.00 o 
  -6   3   7      145.85      141.32      6.06 o 
  -5   3   7      910.98      885.48     16.24 o 
  -4   3   7      716.72      760.90     13.91 o 
  -3   3   7     1409.35     1388.50     22.07 o 
  -2   3   7      224.99      213.92      4.80 o 
  -1   3   7       11.12        1.76      0.56 o 
   0   3   7      522.88      502.66      7.27 o 
   1   3   7     1433.94     1451.60     18.08 o 
   2   3   7      872.74      946.42     20.36 o 
   3   3   7      633.17      617.35     12.41 o 
   4   3   7      780.03      833.02     10.63 o 
   5   3   7      186.11      151.99      2.47 o 
   6   3   7      249.26      265.39      4.31 o 
   7   3   7      344.09      341.67      5.76 o 
   8   3   7       37.69       28.93      1.94 o 
   9   3   7       16.94       20.82      2.40 o 
  10   3   7       17.30       14.57      2.74 o 
  11   3   7        9.61        8.03      4.36 o 
  -8   4   7        0.02       -1.37      2.91 o 
  -7   4   7        1.14        1.97      2.98 o 
  -6   4   7      114.77      114.58      6.42 o 
  -5   4   7      117.37      121.00      5.70 o 
  -4   4   7        2.42        2.41      1.65 o 
  -3   4   7      176.78      177.39      5.15 o 
  -2   4   7     2114.21     2007.35     29.36 o 
  -1   4   7      531.78      553.88      9.72 o 
   0   4   7        1.12        1.64      1.54 o 
   1   4   7      121.42      147.64      3.41 o 
   2   4   7      244.54      247.44      5.43 o 
   3   4   7      753.46      827.98     12.76 o 
   4   4   7        1.94        1.91      0.83 o 
   5   4   7     1386.21     1438.19     14.18 o 
   6   4   7       27.57       32.35      1.62 o 
   7   4   7      462.50      454.76      7.42 o 
   8   4   7       23.06       21.52      1.84 o 
   9   4   7       21.66       17.53      2.24 o 
  10   4   7        3.64        3.59      2.27 o 
  11   4   7       32.39       34.61      4.12 o 
  -8   5   7      372.84      383.65     20.34 o 
  -7   5   7      158.75      156.62     10.93 o 
  -6   5   7       44.06       38.90      3.94 o 
  -5   5   7        1.31        0.95      2.68 o 
  -4   5   7     1419.80     1358.82     23.08 o 
  -3   5   7      122.35      120.36      4.41 o 
  -2   5   7      773.25      771.01     11.53 o 
  -1   5   7     1399.59     1338.78     18.48 o 
   0   5   7      514.14      557.49      8.89 o 
   1   5   7     3186.46     3255.52     36.88 o 
   2   5   7       17.94       36.66      4.14 o 
   3   5   7     1022.37     1138.86     36.30 o 
   4   5   7     4186.93     3995.46     68.09 o 
   5   5   7     3519.47     3542.59     34.14 o 
   6   5   7      656.98      643.84     10.45 o 
   7   5   7      531.56      535.27      8.81 o 
   8   5   7       82.67       79.47      3.35 o 
   9   5   7       77.34       84.41      4.26 o 
  10   5   7       12.24       10.91      2.57 o 
  11   5   7        4.52        4.68      3.02 o 
  -8   6   7       24.79       16.70      4.68 o 
  -7   6   7       49.64       57.21     10.25 o 
  -6   6   7       40.89       39.11      4.14 o 
  -5   6   7       29.75       28.60      3.41 o 
  -4   6   7       83.60       80.47      4.81 o 
  -3   6   7      325.47      288.95      7.60 o 
  -2   6   7      161.69      167.55      6.11 o 
  -1   6   7      186.75      186.65      3.55 o 
   0   6   7       15.17       21.10      1.35 o 
   1   6   7      235.19      244.42      4.45 o 
   2   6   7      180.23      169.79      4.22 o 
   3   6   7       25.80       21.38      1.73 o 
   4   6   7     1422.69     1488.07     17.78 o 
   5   6   7        0.52        2.68      0.87 o 
   6   6   7     1631.47     1678.73     20.95 o 
   7   6   7      129.16      112.84      3.70 o 
   8   6   7        7.47        6.66      1.61 o 
   9   6   7      336.31      358.95      8.82 o 
  10   6   7      144.82      150.75      5.84 o 
  11   6   7        0.00        2.00      2.97 o 
  -7   7   7       13.75       20.48      3.87 o 
  -6   7   7      603.92      586.37     15.72 o 
  -5   7   7       49.70       56.11      3.67 o 
  -4   7   7        4.15        5.48      1.98 o 
  -3   7   7        0.55        0.14      1.21 o 
  -2   7   7      253.91      257.29      6.25 o 
  -1   7   7       48.71       56.41      2.35 o 
   0   7   7     2402.03     2473.89     26.61 o 
   1   7   7      345.61      349.46      6.27 o 
   2   7   7        0.52        0.17      0.81 o 
   3   7   7       12.17       20.87      2.55 o 
   4   7   7     1557.83     1516.86     18.36 o 
   5   7   7       17.79       15.09      1.68 o 
   6   7   7     3940.63     3922.24     48.53 o 
   7   7   7      232.08      281.10      9.38 o 
   8   7   7       24.13       24.01      3.00 o 
   9   7   7       42.22       28.75      3.00 o 
  10   7   7      209.95      246.28     13.11 o 
  11   7   7       34.28       34.52      4.43 o 
  -7   8   7        8.32       17.16      3.74 o 
  -6   8   7        3.08        1.64      2.72 o 
  -5   8   7      781.07      798.29     19.04 o 
  -4   8   7       12.94       17.41      2.48 o 
  -3   8   7        8.03       13.73      2.42 o 
  -2   8   7       14.54       15.64      1.75 o 
  -1   8   7      164.92      141.87      3.80 o 
   0   8   7      302.01      302.47      5.75 o 
   1   8   7       97.36       89.23      4.74 o 
   2   8   7      291.37      274.49      4.66 o 
   3   8   7      350.94      335.97      5.72 o 
   4   8   7      370.24      362.15      6.67 o 
   5   8   7        9.42        9.58      1.92 o 
   6   8   7       36.68       41.74      3.44 o 
   7   8   7      905.31      887.07     13.08 o 
   8   8   7        9.47       11.58      1.93 o 
   9   8   7        5.81        6.33      2.14 o 
  10   8   7       27.78       30.16      3.96 o 
  11   8   7      403.52      417.93     12.26 o 
  -6   9   7        2.44        2.07      2.60 o 
  -5   9   7       40.23       43.64      4.71 o 
  -4   9   7      122.93      131.21      6.66 o 
  -3   9   7       63.61       60.77      3.32 o 
  -2   9   7      134.44      129.69      4.00 o 
  -1   9   7      179.31      176.26      4.50 o 
   0   9   7        2.59       -0.43      0.92 o 
   1   9   7        2.39        1.81      1.14 o 
   2   9   7     1454.96     1437.70     17.90 o 
   3   9   7      187.37      169.03      5.22 o 
   4   9   7      285.97      283.69      5.65 o 
   5   9   7      279.61      274.96      8.93 o 
   6   9   7     1785.23     1693.55     39.41 o 
   7   9   7       28.81       22.41      2.29 o 
   8   9   7      113.66      117.02      4.93 o 
   9   9   7       11.59        7.63      2.34 o 
  10   9   7        2.12        2.92      2.92 o 
  11   9   7       47.83       63.38      5.34 o 
  -5  10   7        1.57        2.92      2.39 o 
  -4  10   7       69.99       89.78      5.18 o 
  -3  10   7        2.42        3.35      2.02 o 
  -2  10   7       22.84       16.84      2.10 o 
  -1  10   7       48.47       44.48      2.56 o 
   0  10   7       15.21       12.52      1.70 o 
   1  10   7       20.33       23.36      2.21 o 
   2  10   7      124.04      120.15      3.07 o 
   3  10   7      159.48      152.53      3.69 o 
   4  10   7       63.28       55.21      2.85 o 
   5  10   7      219.84      214.11      5.48 o 
   6  10   7        5.82        6.01      1.75 o 
   7  10   7       22.36       24.65      2.53 o 
   8  10   7       18.26       22.66      2.79 o 
   9  10   7      169.15      187.19      9.11 o 
  10  10   7        5.76        6.01      3.43 o 
  -4  11   7       38.47       32.59      3.76 o 
  -3  11   7      186.44      196.15      6.43 o 
  -2  11   7       56.92       62.63      3.78 o 
  -1  11   7       35.28       31.13      2.41 o 
   0  11   7       52.48       50.08      3.68 o 
   1  11   7       21.48       23.46      1.83 o 
   2  11   7      200.22      185.02      7.91 o 
   3  11   7      444.90      469.29      7.38 o 
   4  11   7       34.09       34.36      2.09 o 
   5  11   7       21.35       19.19      2.00 o 
   6  11   7       53.32       56.75      3.20 o 
   7  11   7      194.76      192.68     10.42 o 
   8  11   7       24.87       24.55      2.92 o 
   9  11   7       61.53       67.72      4.19 o 
  10  11   7        0.14       -3.53      2.99 o 
  -3  12   7        0.53        0.15      1.99 o 
  -2  12   7        0.89       -0.60      1.84 o 
  -1  12   7      156.21      175.71      6.01 o 
   0  12   7       60.61       64.16      4.30 o 
   1  12   7      113.03      121.46      4.83 o 
   2  12   7       54.67       50.59      2.79 o 
   3  12   7      207.29      207.37      5.02 o 
   4  12   7       82.73       87.27      3.44 o 
   5  12   7        5.11        4.30      1.53 o 
   6  12   7        6.91        4.34      1.77 o 
   7  12   7      291.50      317.43      8.99 o 
   8  12   7       63.25       72.29      4.30 o 
   9  12   7       32.31       27.32      3.80 o 
  -2  13   7       14.26        8.56      2.53 o 
  -1  13   7      240.69      244.89      8.16 o 
   0  13   7      120.68      125.28      5.98 o 
   1  13   7        8.00        2.91      2.29 o 
   2  13   7       31.77       35.47      2.46 o 
   3  13   7        3.16        2.23      2.15 o 
   4  13   7        0.32        3.77      1.64 o 
   5  13   7       31.11       24.62      2.73 o 
   6  13   7      119.15      108.86      4.83 o 
   7  13   7       23.86       19.18      2.89 o 
   8  13   7      293.29      323.75     17.95 o 
   9  13   7       86.76       94.61      5.14 o 
  -1  14   7        6.67        5.12      3.01 o 
   0  14   7      255.74      272.75      8.99 o 
   1  14   7       13.43       15.34      3.20 o 
   2  14   7       59.08       66.69     10.03 o 
   3  14   7        0.35       -0.67      1.67 o 
   4  14   7       58.76       57.60      3.62 o 
   5  14   7       37.81       38.61      3.32 o 
   6  14   7       24.27       21.50      3.34 o 
   7  14   7       24.48       26.94      4.73 o 
   8  14   7       53.26       47.34      6.20 o 
   1  15   7       74.24       89.83      8.13 o 
   2  15   7      141.39      141.89      8.88 o 
   3  15   7       28.09       32.90      3.07 o 
   4  15   7      299.30      315.86      8.37 o 
   5  15   7       30.92       27.15      3.20 o 
   6  15   7        0.62       -0.10      2.55 o 
   7  15   7       10.61       13.83      3.51 o 
  -5 -14   8       31.46       34.74      5.38 o 
  -4 -14   8        0.03       -0.91      4.34 o 
  -3 -14   8       11.81       19.50      4.17 o 
  -2 -14   8        5.18        5.96      2.81 o 
  -1 -14   8       54.26       56.97      5.15 o 
   0 -14   8        1.40        9.69      7.77 o 
  -6 -13   8       17.45       13.68      4.03 o 
  -5 -13   8        0.25       -1.42      2.86 o 
  -4 -13   8       88.73       93.62      7.23 o 
  -3 -13   8       54.64       50.30      4.96 o 
  -2 -13   8        0.02       -0.66      2.01 o 
  -1 -13   8        2.83        4.33      2.19 o 
   0 -13   8      150.80      173.28      6.80 o 
   1 -13   8       58.02       40.72      5.53 o 
   2 -13   8       17.38       18.72      4.91 o 
  -7 -12   8        0.00        6.17      3.56 o 
  -6 -12   8      159.70      180.41     12.57 o 
  -5 -12   8       13.13       17.07      3.84 o 
  -4 -12   8       46.09       40.59      4.94 o 
  -3 -12   8       28.57       29.18      4.28 o 
  -2 -12   8       64.94       67.91      4.11 o 
  -1 -12   8       23.42       28.71      3.01 o 
   0 -12   8       82.63       83.25      4.72 o 
   1 -12   8        4.17        3.83      2.19 o 
   2 -12   8       24.06       14.69      4.16 o 
   3 -12   8       78.56       85.21      4.86 o 
   4 -12   8       19.14       31.24      3.60 o 
  -8 -11   8      156.45      154.11      7.47 o 
  -7 -11   8       53.50       58.19      4.74 o 
  -6 -11   8       26.91       23.16      4.20 o 
  -5 -11   8        3.49        1.83      2.59 o 
  -4 -11   8       91.93      102.26      6.70 o 
  -3 -11   8        2.28        4.28      2.73 o 
  -2 -11   8      352.24      329.62      8.41 o 
  -1 -11   8      364.28      334.31      8.67 o 
   0 -11   8       38.60       40.17      3.30 o 
   1 -11   8       55.53       53.23      3.89 o 
   2 -11   8        0.01        2.38      1.81 o 
   3 -11   8       46.92       45.05      3.76 o 
   4 -11   8      446.66      503.45     26.42 o 
   5 -11   8       23.61       28.51      3.69 o 
  -9 -10   8       17.86       21.48      5.00 o 
  -8 -10   8      125.17      131.00     10.29 o 
  -7 -10   8      514.20      540.39     13.90 o 
  -6 -10   8        4.01        3.49      2.28 o 
  -5 -10   8       20.28       20.14      2.88 o 
  -4 -10   8       18.53       16.70      3.38 o 
  -3 -10   8      226.14      232.83      9.18 o 
  -2 -10   8        0.50        1.95      2.08 o 
  -1 -10   8      176.00      169.20      5.82 o 
   0 -10   8        0.47        2.89      1.71 o 
   1 -10   8      345.57      338.53      8.90 o 
   2 -10   8       28.66       21.49      2.31 o 
   3 -10   8       34.46       30.95      2.61 o 
   4 -10   8       38.06       49.00      3.80 o 
   5 -10   8       11.11       13.24      3.34 o 
   6 -10   8      110.00      111.23      6.29 o 
  -9  -9   8       63.52       82.19      8.92 o 
  -8  -9   8       32.26       18.61      5.71 o 
  -7  -9   8      115.29      111.98      7.11 o 
  -6  -9   8        7.82        2.68      2.01 o 
  -5  -9   8      743.13      742.18     15.74 o 
  -4  -9   8     2130.90     2112.32     36.07 o 
  -3  -9   8     1752.88     1729.44     30.99 o 
  -2  -9   8      988.87      988.71     20.11 o 
  -1  -9   8        0.18       -1.40      1.84 o 
   0  -9   8        4.23        0.41      1.38 o 
   1  -9   8        8.85       10.17      3.59 o 
   2  -9   8       24.57       28.35      2.71 o 
   3  -9   8       64.98       59.66      3.28 o 
   4  -9   8      486.81      468.21     14.58 o 
   5  -9   8       23.85       34.51      3.69 o 
   6  -9   8       53.96       62.41      4.80 o 
  -9  -8   8      120.85      103.85      7.74 o 
  -8  -8   8       53.28       54.92      5.60 o 
  -7  -8   8        7.22        7.82      5.49 o 
  -6  -8   8      682.45      655.20     17.92 o 
  -5  -8   8      471.63      443.86     10.82 o 
  -4  -8   8      384.93      388.48      9.57 o 
  -3  -8   8      294.08      298.59      7.01 o 
  -2  -8   8     2018.07     1997.13     34.96 o 
  -1  -8   8       13.33       15.83      1.98 o 
   0  -8   8      400.90      366.46      8.30 o 
   1  -8   8       15.02       18.97      2.29 o 
   2  -8   8        3.68        3.24      1.25 o 
   3  -8   8       91.37       79.48      3.74 o 
   4  -8   8        5.24        6.25      1.63 o 
   5  -8   8      175.99      181.16      5.50 o 
   6  -8   8       68.30       69.24      8.45 o 
   7  -8   8       95.13      105.51      8.75 o 
  -9  -7   8      208.18      190.06     10.18 o 
  -8  -7   8       37.03       44.19      5.17 o 
  -7  -7   8      619.79      572.75     16.95 o 
  -6  -7   8      613.02      607.06     33.37 o 
  -5  -7   8        4.88        2.78      2.08 o 
  -4  -7   8      473.97      465.69     12.56 o 
  -3  -7   8      518.79      538.62      8.84 o 
  -2  -7   8      147.95      134.22      3.56 o 
  -1  -7   8      256.23      255.02      5.56 o 
   0  -7   8        0.23       -0.82      1.07 o 
   1  -7   8      110.61      113.53      3.72 o 
   2  -7   8        2.89        0.18      0.73 o 
   3  -7   8     2263.61     2258.82     27.69 o 
   4  -7   8       61.05       56.62      2.96 o 
   5  -7   8      112.54      118.89      4.79 o 
   6  -7   8      229.45      234.82      9.52 o 
   7  -7   8      175.77      184.73      9.60 o 
   8  -7   8       87.50       88.28     17.47 o 
 -10  -6   8       58.22       77.48      7.27 o 
  -9  -6   8        1.35       -1.60      2.91 o 
  -8  -6   8        7.69        8.25      3.18 o 
  -7  -6   8      613.47      620.92     17.75 o 
  -6  -6   8     1764.15     1691.40     36.82 o 
  -5  -6   8      378.39      349.86     10.80 o 
  -4  -6   8      461.10      457.51     12.57 o 
  -3  -6   8       25.51       22.95      1.56 o 
  -2  -6   8       76.67       67.79      2.10 o 
  -1  -6   8      751.56      750.89      8.58 o 
   0  -6   8       29.33       39.82      1.81 o 
   1  -6   8      351.89      335.79      5.67 o 
   2  -6   8       86.89       91.81      3.28 o 
   3  -6   8      202.66      169.68      3.97 o 
   4  -6   8     1323.05     1263.84     16.96 o 
   5  -6   8        0.13       -0.52      1.39 o 
   6  -6   8        0.60        1.01      1.73 o 
   7  -6   8        6.30        6.87      2.80 o 
   8  -6   8       49.28       72.66      6.78 o 
 -10  -5   8      101.67       97.84     11.89 o 
  -9  -5   8       39.78       32.95      5.00 o 
  -8  -5   8      193.44      168.72      8.85 o 
  -7  -5   8       45.39       49.23      4.82 o 
  -6  -5   8      104.54      111.34     11.20 o 
  -5  -5   8        4.93        8.96      2.19 o 
  -4  -5   8       23.24       20.70      2.53 o 
  -3  -5   8       13.80       19.27      1.05 o 
  -2  -5   8      137.86      120.00      3.08 o 
  -1  -5   8        1.87        6.29      0.89 o 
   0  -5   8      780.66      829.53     10.01 o 
   1  -5   8      287.43      324.32      4.89 o 
   2  -5   8      430.01      396.12      7.25 o 
   3  -5   8      117.46      128.88      3.10 o 
   4  -5   8     1098.39     1131.61     15.14 o 
   5  -5   8      780.72      782.95     12.52 o 
   6  -5   8       92.45       77.80      4.06 o 
   7  -5   8       42.82       35.68      3.26 o 
   8  -5   8        1.23       -0.04      2.50 o 
   9  -5   8        0.16        1.09      8.34 o 
 -10  -4   8      114.17      113.64     10.29 o 
  -9  -4   8        1.91        4.39      3.18 o 
  -8  -4   8        4.97       13.70      3.66 o 
  -7  -4   8       43.49       47.80      4.61 o 
  -6  -4   8      276.50      312.37     26.52 o 
  -5  -4   8      483.90      482.01     13.21 o 
  -4  -4   8       85.70       90.86      4.49 o 
  -3  -4   8      598.43      626.21     10.32 o 
  -2  -4   8     1342.42     1360.45     16.30 o 
  -1  -4   8       32.39       25.54      1.17 o 
   0  -4   8      974.29     1053.52     14.30 o 
   1  -4   8      586.86      533.73      7.41 o 
   2  -4   8      649.35      651.30      8.95 o 
   3  -4   8        1.24        2.13      0.98 o 
   4  -4   8        0.74        3.60      0.86 o 
   5  -4   8      379.04      366.15      6.69 o 
   6  -4   8       68.79       60.48      3.00 o 
   7  -4   8       77.44       77.82      3.64 o 
   8  -4   8      117.37      124.83      5.39 o 
   9  -4   8        0.12        0.67      4.69 o 
 -10  -3   8       25.95       38.97     11.89 o 
  -9  -3   8      173.65      142.43      8.85 o 
  -8  -3   8       38.17       42.85      5.00 o 
  -7  -3   8       86.35       79.73      5.79 o 
  -6  -3   8      112.47      109.73      6.04 o 
  -5  -3   8     3149.36     3018.22     65.15 o 
  -4  -3   8       20.78       22.81      1.21 o 
  -3  -3   8     1897.78     1847.28     23.86 o 
  -2  -3   8     2004.01     2246.77     31.07 o 
  -1  -3   8     3901.70     4033.86     43.83 o 
   0  -3   8      684.75      831.84     11.09 o 
   1  -3   8     2049.98     2329.63     29.61 o 
   2  -3   8      381.99      405.86      5.22 o 
   3  -3   8       22.90       16.98      1.24 o 
   4  -3   8        2.05        4.54      0.91 o 
   5  -3   8      895.02      898.68     11.71 o 
   6  -3   8       41.98       40.99      3.00 o 
   7  -3   8      140.39      135.87      5.57 o 
   8  -3   8      432.77      404.69     13.53 o 
   9  -3   8      276.80      281.59      8.45 o 
  10  -3   8        1.20       -4.08      2.72 o 
 -10  -2   8       26.07       35.21      7.09 o 
  -9  -2   8      112.38      108.94      7.88 o 
  -8  -2   8        0.50       -0.49      2.53 o 
  -7  -2   8      276.29      262.97     14.40 o 
  -6  -2   8      188.67      193.98      8.20 o 
  -5  -2   8      407.97      408.08      9.96 o 
  -4  -2   8      138.03      157.92      5.47 o 
  -3  -2   8       59.83       76.51      2.51 o 
  -2  -2   8       63.95       76.93      2.20 o 
  -1  -2   8        3.67       -0.04      0.49 o 
   0  -2   8     1960.80     2134.81     26.07 o 
   1  -2   8      394.11      425.12      6.27 o 
   2  -2   8      541.53      523.77      8.17 o 
   3  -2   8     1211.30     1297.88     15.53 o 
   4  -2   8        2.88        4.12      0.71 o 
   5  -2   8       51.82       44.09      1.90 o 
   6  -2   8     2186.55     2144.91     24.89 o 
   7  -2   8       60.84       67.43      2.91 o 
   8  -2   8        2.61        2.83      1.81 o 
   9  -2   8      473.41      470.92     10.86 o 
  10  -2   8       52.34       60.27      9.72 o 
  -9  -1   8        0.03        0.69      2.91 o 
  -8  -1   8      211.02      214.90     10.33 o 
  -7  -1   8        2.68        2.83      2.41 o 
  -6  -1   8       42.45       36.95      3.32 o 
  -5  -1   8      396.44      368.59      9.25 o 
  -4  -1   8       39.42       30.13      1.84 o 
  -3  -1   8       51.33       70.69      4.16 o 
  -2  -1   8      783.05      772.57     12.80 o 
  -1  -1   8       51.20       52.99      3.18 o 
   0  -1   8     1103.59     1129.59     18.98 o 
   1  -1   8      461.02      382.84      5.59 o 
   2  -1   8       39.20       43.84      2.38 o 
   3  -1   8     2980.92     3133.38     35.06 o 
   4  -1   8     1319.76     1306.87     15.60 o 
   5  -1   8      214.22      228.37      4.21 o 
   6  -1   8       82.37       85.04      2.85 o 
   7  -1   8     1739.95     1701.96     21.30 o 
   8  -1   8       12.82       13.46      1.98 o 
   9  -1   8      188.70      183.73      5.66 o 
  10  -1   8      285.50      284.48      9.90 o 
  -9   0   8        2.13        3.15      3.06 o 
  -8   0   8      333.36      367.85     13.89 o 
  -7   0   8       38.73       43.08      4.68 o 
  -6   0   8      115.65      117.72      6.57 o 
  -5   0   8      157.00      162.86      4.83 o 
  -4   0   8      977.10      969.72     40.09 o 
  -3   0   8      438.89      494.92      9.48 o 
  -2   0   8     5331.40     5570.20     83.89 o 
  -1   0   8      192.38      168.24      8.23 o 
   0   0   8     1423.64     1473.06     42.06 o 
   1   0   8      104.99      118.76      2.32 o 
   2   0   8      254.94      225.83      4.58 o 
   3   0   8      252.60      271.33      4.67 o 
   4   0   8      347.71      399.41      6.05 o 
   5   0   8       13.65       12.36      1.50 o 
   6   0   8      213.01      186.61      3.77 o 
   7   0   8      102.86      102.49      3.54 o 
   8   0   8      179.07      181.64      6.28 o 
   9   0   8       65.77       65.90      3.59 o 
  10   0   8       53.38       58.21      5.72 o 
  -9   1   8       47.28       57.23      6.44 o 
  -8   1   8       53.82       64.78      6.12 o 
  -7   1   8      338.56      325.24     12.42 o 
  -6   1   8      264.74      282.54     16.00 o 
  -5   1   8      329.25      304.26     10.03 o 
  -4   1   8      259.12      212.02      5.32 o 
  -3   1   8        3.17        5.55      0.93 o 
  -2   1   8     1618.30     1737.93     24.56 o 
  -1   1   8       68.42       84.58      5.94 o 
   0   1   8      517.30      516.84     13.03 o 
   1   1   8        0.24        1.63      0.40 o 
   2   1   8      794.69      804.22     13.88 o 
   3   1   8       27.86       23.58      1.17 o 
   4   1   8       69.63       62.68      2.21 o 
   5   1   8        5.85        5.26      0.97 o 
   6   1   8     1036.65      997.54     11.08 o 
   7   1   8       41.70       34.35      2.19 o 
   8   1   8       37.85       29.61      2.27 o 
   9   1   8        4.73        5.31      2.00 o 
  10   1   8      117.20      130.21      5.02 o 
  11   1   8       35.38       27.24      3.85 o 
  -9   2   8       32.18       44.22      6.12 o 
  -8   2   8       20.93       20.66      5.94 o 
  -7   2   8      126.28      107.63      7.09 o 
  -6   2   8       60.12       60.43      6.66 o 
  -5   2   8      160.70      138.74      7.26 o 
  -4   2   8        8.99        0.15      1.13 o 
  -3   2   8       22.65       19.42      1.55 o 
  -2   2   8     2253.15     2531.37     62.58 o 
  -1   2   8      101.50       88.40      3.74 o 
   0   2   8      542.45      493.43      7.69 o 
   1   2   8     1283.03     1381.42     19.25 o 
   2   2   8       79.83       76.85      2.75 o 
   3   2   8      449.63      575.67      8.49 o 
   4   2   8       39.26       58.76      2.17 o 
   5   2   8       88.96       95.47      2.59 o 
   6   2   8      962.84      937.00     11.77 o 
   7   2   8      887.38      869.39     12.32 o 
   8   2   8        1.72        4.42      1.56 o 
   9   2   8       95.25       96.25      4.08 o 
  10   2   8      243.42      253.10      6.83 o 
  11   2   8       39.18       32.67      4.11 o 
  -9   3   8      180.60      177.50     14.86 o 
  -8   3   8       50.08       37.34      5.47 o 
  -7   3   8       93.08       96.10      7.09 o 
  -6   3   8       12.08       11.88      2.54 o 
  -5   3   8       77.78       74.90      3.88 o 
  -4   3   8       94.99      112.74      4.22 o 
  -3   3   8        3.37        9.24      1.81 o 
  -2   3   8     3522.19     3615.48     58.57 o 
  -1   3   8     1185.24     1375.93     17.83 o 
   0   3   8     1858.61     2072.66     23.60 o 
   1   3   8       17.04       26.50      2.24 o 
   2   3   8     1066.78     1329.87     27.63 o 
   3   3   8        1.94        2.88      0.75 o 
   4   3   8     1045.76      962.28     13.69 o 
   5   3   8      306.70      338.86      5.55 o 
   6   3   8        0.00       -0.78      0.52 o 
   7   3   8     2532.76     2456.79     29.33 o 
   8   3   8      283.88      279.52      5.97 o 
   9   3   8       13.10       11.09      2.09 o 
  10   3   8        5.31        2.04      2.18 o 
  11   3   8      220.52      237.41      8.72 o 
  -8   4   8      279.54      316.91     13.71 o 
  -7   4   8      817.88      772.72     22.45 o 
  -6   4   8       95.03       97.05      5.45 o 
  -5   4   8      228.83      227.19      8.07 o 
  -4   4   8     1507.00     1525.35     25.08 o 
  -3   4   8      894.51      905.45     18.09 o 
  -2   4   8       27.59       24.18      1.42 o 
  -1   4   8      236.09      225.85      4.48 o 
   0   4   8      118.45      108.65      2.49 o 
   1   4   8      649.84      526.62      7.36 o 
   2   4   8      510.26      503.63     12.77 o 
   3   4   8        1.11        4.11      0.92 o 
   4   4   8       56.81       57.03      2.80 o 
   5   4   8      382.79      402.19      6.38 o 
   6   4   8      131.42      131.31      3.51 o 
   7   4   8      428.38      416.73      7.39 o 
   8   4   8       45.23       48.38      2.66 o 
   9   4   8      351.77      335.31     10.90 o 
  10   4   8       84.79       84.70      4.53 o 
  11   4   8      149.44      152.73      7.18 o 
  -8   5   8       26.12       39.79      5.79 o 
  -7   5   8      197.34      208.63      8.68 o 
  -6   5   8      123.42      119.41      6.24 o 
  -5   5   8       45.00       50.94      4.17 o 
  -4   5   8     1871.62     1799.80     29.28 o 
  -3   5   8      646.38      627.17     12.33 o 
  -2   5   8     2043.92     2010.45     29.99 o 
  -1   5   8      163.21      171.45      4.21 o 
   0   5   8     2424.35     2454.91     31.45 o 
   1   5   8     1045.77     1106.03     15.51 o 
   2   5   8      507.98      576.29     10.13 o 
   3   5   8     6250.53     6515.95     86.20 o 
   4   5   8        4.94        8.67      2.57 o 
   5   5   8      385.28      388.43      6.74 o 
   6   5   8      109.06      101.51      2.68 o 
   7   5   8        5.37        4.31      1.53 o 
   8   5   8      171.41      167.67      8.21 o 
   9   5   8       10.21        8.86      2.06 o 
  10   5   8       86.88       89.36      4.61 o 
  11   5   8       28.65       25.67      4.40 o 
  -7   6   8       19.61       13.56      6.21 o 
  -6   6   8      454.01      476.83     13.58 o 
  -5   6   8       52.50       41.42      4.09 o 
  -4   6   8       36.48       36.26      3.62 o 
  -3   6   8     1132.78     1098.15     19.49 o 
  -2   6   8        1.42        0.02      1.83 o 
  -1   6   8     1080.29     1088.93     18.13 o 
   0   6   8     1214.29     1131.08     13.26 o 
   1   6   8     1029.45     1049.56     13.38 o 
   2   6   8      784.01      876.45     12.61 o 
   3   6   8      357.52      335.68      6.76 o 
   4   6   8       62.37       52.13      1.64 o 
   5   6   8      111.16      127.65      4.11 o 
   6   6   8       50.85       47.37      2.35 o 
   7   6   8       81.63       86.55      3.26 o 
   8   6   8        8.95        8.05      1.72 o 
   9   6   8       31.49       28.01      2.62 o 
  10   6   8        5.40        7.88      2.38 o 
  11   6   8       73.13       76.12      5.48 o 
  -7   7   8        3.10        1.91      2.82 o 
  -6   7   8      180.50      185.40     11.80 o 
  -5   7   8      239.00      246.35      7.44 o 
  -4   7   8      790.70      758.05     17.16 o 
  -3   7   8        8.40        7.09      2.31 o 
  -2   7   8     1031.96      973.07     15.09 o 
  -1   7   8      321.55      362.18      7.16 o 
   0   7   8       48.83       47.33      2.06 o 
   1   7   8       46.94       34.75      1.77 o 
   2   7   8        0.47        1.94      1.00 o 
   3   7   8      300.04      295.25      6.03 o 
   4   7   8        0.18        2.86      1.47 o 
   5   7   8      125.05      105.67      3.38 o 
   6   7   8      220.82      239.48      5.50 o 
   7   7   8      757.53      725.97     13.97 o 
   8   7   8      162.76      181.70      4.90 o 
   9   7   8       24.63       26.81      3.48 o 
  10   7   8       17.61       18.65      2.88 o 
  11   7   8        7.04        4.45      3.26 o 
  -6   8   8       74.92       77.79      5.94 o 
  -5   8   8        0.79       -0.46      2.28 o 
  -4   8   8       30.24       28.77      2.94 o 
  -3   8   8      368.71      352.45      7.82 o 
  -2   8   8        9.96        4.74      1.58 o 
  -1   8   8      352.91      354.86      7.40 o 
   0   8   8      277.02      265.08      4.83 o 
   1   8   8        2.83        1.51      1.06 o 
   2   8   8     1377.58     1314.74     18.63 o 
   3   8   8       50.94       52.45      2.64 o 
   4   8   8       45.49       50.86      2.15 o 
   5   8   8     1144.66     1099.32     15.81 o 
   6   8   8      173.02      167.05      4.64 o 
   7   8   8        0.59        1.87      1.46 o 
   8   8   8      166.16      187.91      5.10 o 
   9   8   8       62.34       63.81      3.79 o 
  10   8   8        5.76       11.83      2.64 o 
  11   8   8        2.12        0.22      2.83 o 
  -6   9   8        0.25       -1.33      2.45 o 
  -5   9   8       54.96       51.40      5.11 o 
  -4   9   8      160.88      150.28      6.23 o 
  -3   9   8       64.72       66.11      3.55 o 
  -2   9   8       40.13       41.98      2.82 o 
  -1   9   8      252.12      260.70      6.31 o 
   0   9   8        0.07       -0.75      0.96 o 
   1   9   8       10.84       17.02      1.70 o 
   2   9   8      154.91      164.62      4.66 o 
   3   9   8      114.96       91.08      3.60 o 
   4   9   8      264.02      280.84      5.47 o 
   5   9   8     2183.18     2138.56     28.14 o 
   6   9   8      831.85      795.13     12.85 o 
   7   9   8       67.81       75.55      3.42 o 
   8   9   8       25.16       19.29      2.28 o 
   9   9   8       88.99      106.33      7.13 o 
  10   9   8       40.17       40.14      4.06 o 
  11   9   8       13.90       12.71      3.45 o 
  -5  10   8        0.75        0.41      2.31 o 
  -4  10   8      310.41      309.90     11.04 o 
  -3  10   8      224.32      231.09     11.81 o 
  -2  10   8      147.52      149.46      5.12 o 
  -1  10   8       33.51       34.20      3.48 o 
   0  10   8        2.16        1.82      1.28 o 
   1  10   8      506.76      507.62      9.58 o 
   2  10   8      124.19      114.97      4.84 o 
   3  10   8      842.70      795.50     11.37 o 
   4  10   8      805.47      772.59     11.36 o 
   5  10   8      124.02      107.96      3.78 o 
   6  10   8      106.46      121.27      4.18 o 
   7  10   8       43.26       37.95      2.75 o 
   8  10   8       10.07       10.05      2.38 o 
   9  10   8        6.10        5.83      2.41 o 
  10  10   8        0.65        0.41      2.63 o 
  -4  11   8       41.38       43.42      4.29 o 
  -3  11   8        0.70        1.65      2.27 o 
  -2  11   8       25.68       24.03      3.17 o 
  -1  11   8       76.41       65.81      3.54 o 
   0  11   8       27.63       28.10      2.38 o 
   1  11   8      389.05      373.65      8.16 o 
   2  11   8       62.82       56.90      3.22 o 
   3  11   8       38.59       38.13      2.86 o 
   4  11   8      100.85       95.92      4.01 o 
   5  11   8        7.15        2.62      2.62 o 
   6  11   8       44.94       49.17      4.32 o 
   7  11   8       10.71        5.86      1.86 o 
   8  11   8      231.15      234.99      7.01 o 
   9  11   8       10.67       14.55      3.54 o 
  10  11   8        0.02       -1.63      2.37 o 
  -3  12   8        0.66        1.45      2.34 o 
  -2  12   8       14.80       20.45      3.27 o 
  -1  12   8      122.07      126.87      5.22 o 
   0  12   8        0.08        2.21      2.17 o 
   1  12   8        0.45        1.37      1.59 o 
   2  12   8      535.14      537.06     13.34 o 
   3  12   8       91.42       88.89      3.65 o 
   4  12   8       10.42       17.04      1.77 o 
   5  12   8        2.30        2.09      1.42 o 
   6  12   8      146.97      161.43      5.22 o 
   7  12   8       30.88       35.31      4.07 o 
   8  12   8       88.47       91.56      5.21 o 
   9  12   8      168.17      167.49     13.29 o 
  -2  13   8        0.14       -1.84      2.08 o 
  -1  13   8        0.02        0.21      2.00 o 
   0  13   8       24.20       32.62      3.72 o 
   1  13   8      138.19      154.57      6.65 o 
   2  13   8      103.62      112.26      5.74 o 
   3  13   8      223.12      228.32      7.95 o 
   4  13   8        0.42       -1.89      1.39 o 
   5  13   8        0.01        0.39      1.67 o 
   6  13   8      155.46      155.30      5.49 o 
   7  13   8       91.60       97.52      4.67 o 
   8  13   8       18.17       19.01      3.02 o 
   9  13   8       21.52       27.20      3.51 o 
  -1  14   8       78.19       83.42      5.57 o 
   0  14   8        0.19       -0.15      2.48 o 
   1  14   8       12.62       12.58      3.25 o 
   2  14   8       25.50       19.12      3.53 o 
   3  14   8       37.75       34.20      4.04 o 
   4  14   8       15.63       15.71      2.47 o 
   5  14   8        6.21       11.27      2.47 o 
   6  14   8       25.88       39.38      3.67 o 
   7  14   8       23.23       25.23      4.51 o 
   8  14   8        5.81        5.85      2.54 o 
   1  15   8       24.35       21.33      5.96 o 
   2  15   8        1.97       -0.25      3.05 o 
   3  15   8        0.02       -3.64      2.75 o 
   4  15   8        2.26       -2.06      3.15 o 
   5  15   8        1.50       -1.37      1.86 o 
   6  15   8      156.80      174.77      9.02 o 
  -4 -14   9       43.51       63.38      6.57 o 
  -3 -14   9       68.63       81.27     10.74 o 
  -2 -14   9        2.92        5.05      2.61 o 
  -1 -14   9       60.27       82.76      5.07 o 
   0 -14   9        1.92        4.62      4.05 o 
  -6 -13   9       99.34       91.31      7.41 o 
  -5 -13   9      210.80      212.63     10.74 o 
  -4 -13   9        0.27        2.83      3.18 o 
  -3 -13   9        1.22       -0.30      2.86 o 
  -2 -13   9        1.19        4.28      3.20 o 
  -1 -13   9       13.94       13.69      2.67 o 
   0 -13   9        5.83        4.88      2.53 o 
   1 -13   9       25.92       28.72      4.87 o 
   2 -13   9       88.28       93.36      7.99 o 
  -7 -12   9        0.34        4.09      3.38 o 
  -6 -12   9       13.31       19.43      4.20 o 
  -5 -12   9       58.19       61.12     10.52 o 
  -4 -12   9      119.85      114.54      7.35 o 
  -3 -12   9        0.03        5.49      4.34 o 
  -2 -12   9       91.49       88.85      6.70 o 
  -1 -12   9       17.87       19.05      2.86 o 
   0 -12   9        7.93        9.45      2.50 o 
   1 -12   9      137.64      161.05      6.54 o 
   2 -12   9       18.40       25.30      7.08 o 
   3 -12   9        4.65        5.55      4.24 o 
  -8 -11   9       20.04       20.81      5.44 o 
  -7 -11   9       11.28        8.44      3.51 o 
  -6 -11   9       51.76       56.99      5.60 o 
  -5 -11   9      208.77      201.08      9.21 o 
  -4 -11   9       58.54       55.27      5.14 o 
  -3 -11   9      221.44      182.40     11.89 o 
  -2 -11   9      221.94      194.19      7.88 o 
  -1 -11   9      514.66      513.60     14.07 o 
   0 -11   9       11.12       11.87      2.58 o 
   1 -11   9       17.83       15.14      3.43 o 
   2 -11   9      255.63      259.05     16.10 o 
   3 -11   9        0.36        2.42      2.65 o 
   4 -11   9        4.53        2.29      5.03 o 
  -8 -10   9       31.30       37.92      6.17 o 
  -7 -10   9        1.28        2.75      2.35 o 
  -6 -10   9      194.94      194.33      9.92 o 
  -5 -10   9        4.02        2.26      2.41 o 
  -4 -10   9       98.54       90.95      6.12 o 
  -3 -10   9       43.38       36.14      9.60 o 
  -2 -10   9      321.00      311.19      9.77 o 
  -1 -10   9      173.87      170.90      7.25 o 
   0 -10   9       46.95       28.42      2.90 o 
   1 -10   9       14.20       12.01      3.56 o 
   2 -10   9       10.05        8.80      2.76 o 
   3 -10   9       24.31       25.05      3.82 o 
   4 -10   9       12.24        7.24      3.10 o 
   5 -10   9       30.19       34.99      3.60 o 
  -9  -9   9       36.94       41.79      8.92 o 
  -8  -9   9       80.22       79.02     10.97 o 
  -7  -9   9        9.40        7.09      3.23 o 
  -6  -9   9      381.07      393.14     10.64 o 
  -5  -9   9      296.36      278.63      8.25 o 
  -4  -9   9       51.91       60.41      7.54 o 
  -3  -9   9       27.43       15.50      3.06 o 
  -2  -9   9        0.77       -3.70      2.46 o 
  -1  -9   9      256.07      238.39      8.24 o 
   0  -9   9      217.88      214.13      8.02 o 
   1  -9   9      193.25      181.02      5.92 o 
   2  -9   9        1.81        1.74      2.13 o 
   3  -9   9        0.54        2.63      1.82 o 
   4  -9   9       67.27       58.03      4.89 o 
   5  -9   9       16.26       16.69      2.89 o 
   6  -9   9      168.24      186.95      7.64 o 
  -9  -8   9       21.98       31.38      5.00 o 
  -8  -8   9       52.25       50.75      5.65 o 
  -7  -8   9       12.21        9.90      4.34 o 
  -6  -8   9      199.52      206.40      9.03 o 
  -5  -8   9       55.23       59.09      7.14 o 
  -4  -8   9      155.60      156.13      5.63 o 
  -3  -8   9      188.34      178.18      8.97 o 
  -2  -8   9      101.63       97.74      4.97 o 
  -1  -8   9       24.28       26.74      3.13 o 
   0  -8   9        0.01        1.94      1.87 o 
   1  -8   9       15.93       18.61      2.38 o 
   2  -8   9        6.77        0.94      1.52 o 
   3  -8   9      283.44      276.47     10.32 o 
   4  -8   9        0.32       -0.38      1.70 o 
   5  -8   9       15.70       13.90      2.37 o 
   6  -8   9      119.48      109.11      6.72 o 
   7  -8   9       43.63       43.36      8.39 o 
  -9  -7   9        0.85        2.86      3.18 o 
  -8  -7   9       44.16       47.12      5.33 o 
  -7  -7   9      125.07      133.41      9.14 o 
  -6  -7   9      146.79      155.30     12.34 o 
  -5  -7   9      947.29      954.57     22.60 o 
  -4  -7   9      263.27      256.94      7.12 o 
  -3  -7   9      278.68      289.49      6.65 o 
  -2  -7   9      163.27      172.26      4.69 o 
  -1  -7   9      261.23      239.92      5.77 o 
   0  -7   9      621.67      549.50     10.66 o 
   1  -7   9        1.10       -0.91      1.64 o 
   2  -7   9       74.21       69.18      3.00 o 
   3  -7   9      310.65      303.83      7.70 o 
   4  -7   9      180.43      175.50      6.99 o 
   5  -7   9       20.08       11.95      1.96 o 
   6  -7   9       58.55       53.39      3.60 o 
   7  -7   9       61.43       67.60      7.74 o 
   8  -7   9       68.76       73.10      5.35 o 
  -9  -6   9        6.07        6.18      3.38 o 
  -8  -6   9        0.32        0.69      2.97 o 
  -7  -6   9      462.72      431.17     14.18 o 
  -6  -6   9        2.18       10.83      2.86 o 
  -5  -6   9        0.59        0.69      1.94 o 
  -4  -6   9       99.17      106.59      5.14 o 
  -3  -6   9     1473.63     1443.44     21.62 o 
  -2  -6   9        0.23        1.46      0.77 o 
  -1  -6   9       24.80       20.15      1.17 o 
   0  -6   9      362.21      344.71      5.33 o 
   1  -6   9       36.90       30.16      1.64 o 
   2  -6   9        5.00        4.70      1.39 o 
   3  -6   9       45.27       49.12      3.04 o 
   4  -6   9     1506.62     1439.47     19.95 o 
   5  -6   9      278.44      265.58      6.75 o 
   6  -6   9      301.71      295.39      6.96 o 
   7  -6   9      122.18      126.25      7.67 o 
   8  -6   9       63.08       54.41      9.91 o 
  -9  -5   9        1.74        0.00      2.91 o 
  -8  -5   9        7.67       12.59      3.51 o 
  -7  -5   9       27.76       25.79      3.84 o 
  -6  -5   9       85.93       74.82      5.27 o 
  -5  -5   9      584.56      548.17     14.64 o 
  -4  -5   9      379.02      375.09     10.61 o 
  -3  -5   9        0.07        0.46      1.02 o 
  -2  -5   9       48.95       52.64      2.07 o 
  -1  -5   9      399.29      408.69      6.70 o 
   0  -5   9       22.69       29.00      1.23 o 
   1  -5   9      670.39      603.56      7.87 o 
   2  -5   9      683.24      665.75     10.51 o 
   3  -5   9        5.14        9.22      1.61 o 
   4  -5   9      550.49      537.78     10.36 o 
   5  -5   9     1111.82     1070.93     15.76 o 
   6  -5   9       58.55       59.44      4.34 o 
   7  -5   9      138.48      156.01      7.01 o 
   8  -5   9      183.27      204.90      7.95 o 
   9  -5   9        8.63        6.34      4.94 o 
  -9  -4   9        1.64        2.55      4.57 o 
  -8  -4   9        0.89        2.69      2.73 o 
  -7  -4   9      166.00      125.19     22.63 o 
  -6  -4   9      640.37      600.74     16.59 o 
  -5  -4   9     1400.37     1369.37     29.84 o 
  -4  -4   9      489.93      474.38     16.69 o 
  -3  -4   9        8.48       11.40      1.24 o 
  -2  -4   9     1125.59     1281.51     15.56 o 
  -1  -4   9       90.24      113.83      2.66 o 
   0  -4   9      341.79      365.48      7.54 o 
   1  -4   9        3.71        7.98      0.82 o 
   2  -4   9      230.58      240.96      4.22 o 
   3  -4   9      108.52      120.16      3.53 o 
   4  -4   9      462.08      484.18     11.84 o 
   5  -4   9       71.71       62.77      2.63 o 
   6  -4   9        1.96        1.32      1.51 o 
   7  -4   9        4.98        6.01      1.93 o 
   8  -4   9       38.05       27.92      4.53 o 
   9  -4   9        3.80        6.90      2.76 o 
  -9  -3   9      174.90      170.56      9.63 o 
  -8  -3   9       64.03       60.87     13.94 o 
  -7  -3   9      139.53      136.67     10.06 o 
  -6  -3   9        1.68        4.66      2.28 o 
  -5  -3   9       25.80       22.66      5.49 o 
  -4  -3   9      177.49      180.80      7.59 o 
  -3  -3   9      766.70      764.79     12.21 o 
  -2  -3   9      167.24      203.13      5.44 o 
  -1  -3   9      778.37      848.91     10.30 o 
   0  -3   9     7202.90     7607.22     89.82 o 
   1  -3   9      106.62      103.06      2.44 o 
   2  -3   9      131.00      149.54      3.07 o 
   3  -3   9       34.38       55.63      2.17 o 
   4  -3   9      424.25      399.20      6.51 o 
   5  -3   9      267.85      259.68      4.65 o 
   6  -3   9       27.43       36.67      4.48 o 
   7  -3   9        0.98        2.21      1.64 o 
   8  -3   9      318.39      304.88      8.05 o 
   9  -3   9      115.63      111.87      8.65 o 
  -9  -2   9       82.89       88.75     19.20 o 
  -8  -2   9       60.76       76.71      6.44 o 
  -7  -2   9      443.85      440.16     26.06 o 
  -6  -2   9     1089.10     1055.02     25.30 o 
  -5  -2   9       42.04       40.90      2.94 o 
  -4  -2   9       10.53       22.95      1.41 o 
  -3  -2   9      295.92      286.03      5.50 o 
  -2  -2   9       17.11       13.61      0.93 o 
  -1  -2   9       16.30       32.89      1.27 o 
   0  -2   9      491.83      557.53      7.75 o 
   1  -2   9     1881.76     1929.89     21.77 o 
   2  -2   9     1693.41     1906.34     31.45 o 
   3  -2   9      254.44      231.98      3.91 o 
   4  -2   9     2714.33     2763.02     32.57 o 
   5  -2   9      100.99      104.89      2.68 o 
   6  -2   9     1017.71     1045.41     13.24 o 
   7  -2   9      132.94      135.24      3.95 o 
   8  -2   9      108.34       99.16      4.16 o 
   9  -2   9        9.15        4.97      2.87 o 
  10  -2   9      194.04      185.90      7.93 o 
  -9  -1   9       72.39       67.32      6.57 o 
  -8  -1   9       96.81       99.56      7.09 o 
  -7  -1   9      259.71      281.99     11.12 o 
  -6  -1   9      365.55      347.75     13.72 o 
  -5  -1   9      108.66      107.60      4.48 o 
  -4  -1   9       71.71       84.11      3.56 o 
  -3  -1   9       36.17       39.08      2.03 o 
  -2  -1   9        0.76        5.82      0.83 o 
  -1  -1   9     4818.44     5447.19    107.22 o 
   0  -1   9      100.21      126.63      3.36 o 
   1  -1   9     3954.89     4050.67     48.61 o 
   2  -1   9      319.26      250.89      5.09 o 
   3  -1   9      470.83      489.00      7.44 o 
   4  -1   9     1955.50     1990.00     23.33 o 
   5  -1   9      768.95      722.88      9.30 o 
   6  -1   9       66.65       62.87      2.42 o 
   7  -1   9       27.89       27.38      2.05 o 
   8  -1   9      142.79      133.76      4.17 o 
   9  -1   9      270.58      275.82      8.17 o 
  10  -1   9        5.40        2.12      3.52 o 
  -9   0   9       96.94      109.28     13.26 o 
  -8   0   9      209.93      230.22     11.66 o 
  -7   0   9       74.79       79.56      6.12 o 
  -6   0   9      481.05      422.02     42.75 o 
  -5   0   9       23.36       22.54      2.13 o 
  -4   0   9        1.39        2.50      1.27 o 
  -3   0   9      249.65      280.95      6.27 o 
  -2   0   9     1225.33     1353.20     21.50 o 
  -1   0   9      836.11      830.71     26.52 o 
   1   0   9      198.04      239.89      3.97 o 
   2   0   9      503.21      549.52      9.12 o 
   3   0   9      324.95      345.77      5.49 o 
   4   0   9       60.67       61.23      2.25 o 
   5   0   9        2.26        1.33      0.68 o 
   6   0   9       88.38       83.76      2.77 o 
   7   0   9      341.63      337.19      6.35 o 
   8   0   9        0.48        2.48      1.46 o 
   9   0   9      142.13      152.39      5.27 o 
  10   0   9      204.57      194.66      6.88 o 
  -9   1   9      117.36      134.82      9.18 o 
  -8   1   9      401.69      429.04     15.62 o 
  -7   1   9       66.40       63.78      5.60 o 
  -6   1   9      391.63      388.56     13.02 o 
  -5   1   9       13.76       15.15      1.95 o 
  -4   1   9      139.94      145.96      4.34 o 
  -3   1   9      146.62      137.13      3.64 o 
  -2   1   9     2188.23     2461.94     38.26 o 
  -1   1   9     1218.76     1239.89     37.95 o 
   0   1   9       26.05       35.67      2.59 o 
   1   1   9        9.00        0.74      0.48 o 
   2   1   9      742.86      841.65     13.10 o 
   3   1   9     1344.84     1371.90     26.00 o 
   4   1   9      439.13      475.58      6.90 o 
   5   1   9        0.03        2.19      2.00 o 
   6   1   9      566.82      543.81      8.24 o 
   7   1   9      892.02      921.84     12.86 o 
   8   1   9      147.53      135.84      4.12 o 
   9   1   9      260.57      268.59      6.72 o 
  10   1   9      314.74      311.29      8.64 o 
  11   1   9       30.06       32.60      4.02 o 
  -9   2   9       65.86       71.85     20.34 o 
  -8   2   9      235.57      242.95     11.58 o 
  -7   2   9       89.21       67.54      5.92 o 
  -6   2   9      130.20      142.36     10.06 o 
  -5   2   9        3.29        3.84      1.58 o 
  -4   2   9       10.52       10.49      1.58 o 
  -3   2   9      319.24      348.97      8.34 o 
  -2   2   9      305.45      312.98      5.23 o 
  -1   2   9        3.02        1.09      0.90 o 
   0   2   9     1621.73     1661.06     27.12 o 
   1   2   9      700.66      683.45     34.13 o 
   2   2   9      160.20      170.90     12.48 o 
   3   2   9      389.47      425.80      7.60 o 
   4   2   9      116.22      116.32      3.01 o 
   5   2   9      642.35      608.29      9.81 o 
   6   2   9       18.18       19.06      1.53 o 
   7   2   9       88.76       79.29      3.88 o 
   8   2   9      328.26      299.05      6.25 o 
   9   2   9        4.05        2.08      1.57 o 
  10   2   9        0.48       -0.80      2.13 o 
  11   2   9        2.05        0.98      2.60 o 
  -8   3   9      170.37      182.84     11.66 o 
  -7   3   9       88.25       92.56      7.09 o 
  -6   3   9        0.00        4.88      2.11 o 
  -5   3   9       85.14       89.26      4.81 o 
  -4   3   9       51.15       47.05      2.97 o 
  -3   3   9      419.75      434.60     10.50 o 
  -2   3   9       30.24       22.24      1.39 o 
  -1   3   9     1199.35     1133.57     15.07 o 
   0   3   9      852.31      848.19     10.63 o 
   1   3   9       62.79       57.68      1.69 o 
   2   3   9     1717.39     1698.20     32.49 o 
   3   3   9     1781.78     1785.10     25.17 o 
   4   3   9      118.75      123.92      3.39 o 
   5   3   9      833.89      827.33     12.55 o 
   6   3   9       16.94       16.42      1.43 o 
   7   3   9      418.81      387.52      7.63 o 
   8   3   9      400.52      357.14      6.94 o 
   9   3   9       13.23       15.45      2.09 o 
  10   3   9        0.09        1.33      2.26 o 
  11   3   9        2.88        8.98      3.08 o 
  -8   4   9        5.67        2.47      5.26 o 
  -7   4   9      244.42      242.77     11.45 o 
  -6   4   9      445.95      440.93     12.39 o 
  -5   4   9      191.32      184.16      7.46 o 
  -4   4   9     1247.44     1183.38     20.47 o 
  -3   4   9      237.96      224.05      7.12 o 
  -2   4   9     1382.96     1445.33     17.61 o 
  -1   4   9       11.01       15.32      1.28 o 
   0   4   9     1485.72     1479.17     17.66 o 
   1   4   9       13.21       11.47      1.01 o 
   2   4   9      274.95      239.03      7.74 o 
   3   4   9       61.71       92.69      3.18 o 
   4   4   9      319.96      345.71      6.83 o 
   5   4   9        5.36        9.73      3.10 o 
   6   4   9     2246.36     2181.23     26.03 o 
   7   4   9      751.99      823.93     17.46 o 
   8   4   9       44.79       43.06      2.57 o 
   9   4   9      582.08      577.97     11.28 o 
  10   4   9       20.22       20.31      2.77 o 
  11   4   9        0.54       -1.70      3.26 o 
  -8   5   9       61.38       67.11      7.27 o 
  -7   5   9      140.46      153.11      9.21 o 
  -6   5   9       28.87       28.28      4.00 o 
  -5   5   9      650.97      648.72     18.54 o 
  -4   5   9       59.48       50.62      3.87 o 
  -3   5   9       30.13       31.61      3.02 o 
  -2   5   9      362.11      362.57      9.55 o 
  -1   5   9      620.41      670.12      9.56 o 
   0   5   9      600.22      609.98      8.71 o 
   1   5   9      245.97      193.78      4.45 o 
   2   5   9        2.11        5.53      0.81 o 
   3   5   9     2592.25     2567.71     35.53 o 
   4   5   9      480.40      460.64      8.57 o 
   5   5   9        1.69        3.45      1.37 o 
   6   5   9      974.03      877.25     26.61 o 
   7   5   9     1828.92     1769.35     22.18 o 
   8   5   9        0.67       -1.00      1.25 o 
   9   5   9       11.25        7.96      2.18 o 
  10   5   9      185.43      201.90      8.45 o 
  11   5   9       25.29       25.00      3.70 o 
  -7   6   9       42.32       43.62      6.86 o 
  -6   6   9      132.70      136.30      7.10 o 
  -5   6   9      568.13      560.10     14.56 o 
  -4   6   9       28.91       22.52      3.26 o 
  -3   6   9      289.87      300.91      7.98 o 
  -2   6   9     1208.71     1225.03     26.78 o 
  -1   6   9      537.53      583.40     11.44 o 
   0   6   9      420.60      401.79      7.49 o 
   1   6   9      116.04      123.09      2.95 o 
   2   6   9      690.03      716.85     10.76 o 
   4   6   9       30.98       29.21      2.23 o 
   5   6   9        4.66        3.73      0.85 o 
   6   6   9       18.90       27.37      1.81 o 
   7   6   9       40.12       39.07      2.40 o 
   8   6   9      335.12      326.92      6.68 o 
   9   6   9       49.97       43.68      3.14 o 
  10   6   9        0.44        1.08      2.43 o 
  11   6   9       34.48       39.05      7.28 o 
  -7   7   9        1.31       -2.95      2.42 o 
  -6   7   9       44.18       54.24      5.32 o 
  -5   7   9      262.50      239.64      7.43 o 
  -4   7   9      496.86      511.68     11.13 o 
  -3   7   9      918.47      852.24     15.58 o 
  -2   7   9      213.51      197.40      5.19 o 
  -1   7   9     1473.65     1427.40     20.41 o 
   0   7   9       27.35       23.66      1.79 o 
   1   7   9        0.55       -0.47      0.84 o 
   2   7   9      262.29      257.23      5.55 o 
   3   7   9      370.74      417.48      8.15 o 
   4   7   9     1175.20     1164.62     18.64 o 
   5   7   9      232.68      216.00      4.52 o 
   6   7   9     3810.11     3828.94     47.37 o 
   7   7   9      247.77      257.53      6.75 o 
   8   7   9      104.50      107.28      3.77 o 
   9   7   9       66.70       63.80      3.44 o 
  10   7   9       35.01       42.57      5.29 o 
  11   7   9        9.65       11.46      3.28 o 
  -6   8   9        8.27        8.34      4.66 o 
  -5   8   9        9.95       10.99      3.09 o 
  -4   8   9       76.21       77.55      4.25 o 
  -3   8   9      152.48      139.09      4.73 o 
  -2   8   9       50.27       38.93      2.53 o 
  -1   8   9      595.42      580.26     10.46 o 
   0   8   9       11.59        9.64      1.50 o 
   1   8   9      303.20      345.21      7.12 o 
   2   8   9      169.90      157.22      4.32 o 
   3   8   9      676.49      648.62     10.91 o 
   4   8   9      128.51      114.92      5.08 o 
   5   8   9      867.55      827.04     12.44 o 
   6   8   9      171.82      152.79      4.33 o 
   7   8   9        0.59        1.21      1.39 o 
   8   8   9      463.90      457.61      8.41 o 
   9   8   9        5.88        9.15      2.27 o 
  10   8   9      149.31      170.30      7.06 o 
  11   8   9       96.99      134.05     11.77 o 
  -5   9   9        0.23        2.51      2.39 o 
  -4   9   9        1.19       -1.93      1.81 o 
  -3   9   9      144.41      162.27      5.35 o 
  -2   9   9      191.62      201.98      6.00 o 
  -1   9   9        0.04       -0.18      1.18 o 
   0   9   9      229.73      211.88      5.56 o 
   1   9   9       95.02       93.38      3.66 o 
   2   9   9      182.59      196.37      5.16 o 
   3   9   9        0.23       10.99      3.24 o 
   4   9   9     2000.12     1954.89     29.67 o 
   5   9   9      149.11      134.09      3.80 o 
   6   9   9      231.12      255.96      5.84 o 
   7   9   9      526.56      559.06     20.15 o 
   8   9   9      771.57      746.83     11.98 o 
   9   9   9       87.11      131.52      8.48 o 
  10   9   9       11.72       11.32      3.13 o 
  -5  10   9       25.01       25.50      3.72 o 
  -4  10   9        8.25       12.86      2.83 o 
  -3  10   9        0.00       -1.03      1.81 o 
  -2  10   9       84.83       92.13      6.20 o 
  -1  10   9      257.61      239.55      6.39 o 
   0  10   9        9.43       10.79      1.90 o 
   1  10   9     1005.02      994.83     17.96 o 
   2  10   9       74.90       70.08      3.29 o 
   3  10   9       14.64       17.73      2.19 o 
   4  10   9       57.61       61.39      4.40 o 
   5  10   9     1138.66     1100.39     16.12 o 
   6  10   9      744.74      729.61     12.07 o 
   7  10   9       32.36       33.42      2.66 o 
   8  10   9      121.27      118.89      4.24 o 
   9  10   9      197.28      181.45      8.61 o 
  10  10   9       62.23       63.85      6.11 o 
  -4  11   9       25.14       18.34      4.04 o 
  -3  11   9       28.25       35.68      4.16 o 
  -2  11   9        6.42        3.98      2.24 o 
  -1  11   9        2.51        2.74      1.97 o 
   0  11   9      268.77      250.91      6.69 o 
   1  11   9       27.65       31.22      2.97 o 
   2  11   9       36.08       41.45      2.66 o 
   3  11   9      224.51      243.58      5.90 o 
   4  11   9      215.52      204.98      6.15 o 
   5  11   9        0.68       -1.33      1.41 o 
   6  11   9      162.18      160.92      4.87 o 
   7  11   9        3.20        2.25      1.78 o 
   8  11   9      195.56      215.24      9.14 o 
   9  11   9        2.63       -0.18      2.37 o 
  10  11   9        4.79       -0.67      2.61 o 
  -3  12   9       74.90       81.11      5.40 o 
  -2  12   9       78.68       84.58      5.61 o 
  -1  12   9        0.41        0.91      2.03 o 
   0  12   9      222.00      228.77      9.36 o 
   1  12   9        3.34       -0.68      1.83 o 
   2  12   9        8.36       13.85      3.28 o 
   3  12   9       25.33       28.29      3.00 o 
   4  12   9      227.10      216.98      5.84 o 
   5  12   9       12.11        9.89      1.70 o 
   6  12   9        8.42        6.21      2.64 o 
   7  12   9      245.00      255.63      7.23 o 
   8  12   9       11.72       16.12      2.96 o 
   9  12   9        9.26        9.19      2.75 o 
  -2  13   9        2.27        2.43      2.42 o 
  -1  13   9       13.18       17.22      3.28 o 
   0  13   9       19.56       17.92      3.74 o 
   1  13   9      326.07      342.46      9.94 o 
   2  13   9        0.08       -1.35      2.27 o 
   3  13   9        0.26       -0.59      2.36 o 
   4  13   9       33.00       38.16      4.08 o 
   5  13   9      229.53      219.77      7.08 o 
   6  13   9        1.59       -0.89      1.74 o 
   7  13   9       43.98       48.65      3.54 o 
   8  13   9      193.20      223.28      7.90 o 
   9  13   9        2.38       -0.17      2.34 o 
   0  14   9       13.43       12.57      3.36 o 
   1  14   9        7.17        5.77      3.05 o 
   2  14   9      143.57      146.57      7.06 o 
   3  14   9        1.65        1.04      2.44 o 
   4  14   9        4.88       10.27      3.15 o 
   5  14   9      413.37      415.25     13.38 o 
   6  14   9       13.92        9.62      3.87 o 
   7  14   9        4.02        3.89      2.90 o 
   8  14   9      112.19      119.75      7.18 o 
   2  15   9        0.41       -0.98      2.57 o 
   3  15   9       29.90       37.25      5.55 o 
   4  15   9        2.09       -3.05      2.99 o 
   5  15   9       14.15       19.54      4.63 o 
   6  15   9      172.63      172.10     10.54 o 
  -3 -14  10        1.19        1.79      3.51 o 
  -2 -14  10        0.98       -2.64      2.86 o 
  -1 -14  10        0.01        2.33      3.38 o 
  -5 -13  10        6.32        8.06      3.38 o 
  -4 -13  10       82.14       86.87     16.23 o 
  -3 -13  10       21.31       24.45      5.03 o 
  -2 -13  10        0.73       -1.52      2.86 o 
  -1 -13  10       78.84       88.82      6.33 o 
   0 -13  10        4.32        3.20      2.48 o 
   1 -13  10       31.65       38.90      5.16 o 
  -6 -12  10        7.10       15.42      3.95 o 
  -5 -12  10       34.31       37.91      7.54 o 
  -4 -12  10        2.33        2.34      2.86 o 
  -3 -12  10       32.04       41.08      4.94 o 
  -2 -12  10        1.64       -0.17      2.53 o 
  -1 -12  10       68.58       65.64      6.74 o 
   0 -12  10       44.58       44.39      7.55 o 
   1 -12  10      115.72      123.86      7.25 o 
   2 -12  10       17.47       17.59      3.62 o 
   3 -12  10       18.77       23.12      5.32 o 
  -7 -11  10       70.37       73.07      6.44 o 
  -6 -11  10       65.44       90.47      7.54 o 
  -5 -11  10        1.39       -1.14      2.26 o 
  -4 -11  10      240.76      207.97      9.50 o 
  -3 -11  10       54.60       50.88      5.14 o 
  -2 -11  10        7.07        7.31      2.86 o 
  -1 -11  10        2.64        5.56      2.87 o 
   0 -11  10      432.52      421.49     13.25 o 
   1 -11  10       34.13       33.96      3.42 o 
   2 -11  10       49.45       52.95      6.23 o 
   3 -11  10       16.42       21.90      3.89 o 
   4 -11  10       26.45       23.78      5.42 o 
  -8 -10  10        3.48        2.98      2.61 o 
  -7 -10  10        3.23        3.35      2.38 o 
  -6 -10  10      172.80      177.62      8.71 o 
  -5 -10  10      129.13      127.81      7.23 o 
  -4 -10  10       44.24       51.31      4.82 o 
  -3 -10  10      159.15      171.96      8.20 o 
  -2 -10  10      649.80      664.49     15.64 o 
  -1 -10  10       22.58       16.57      3.39 o 
   0 -10  10       51.26       45.81      4.53 o 
   1 -10  10      211.07      239.88     10.96 o 
   2 -10  10       23.27       29.34      8.96 o 
   3 -10  10       21.58       17.31      4.51 o 
   4 -10  10      111.60       90.17      6.08 o 
   5 -10  10      184.53      204.09     11.58 o 
  -8  -9  10        7.00        7.99      3.38 o 
  -7  -9  10        7.03        3.66      2.91 o 
  -6  -9  10        1.21        2.64      2.08 o 
  -5  -9  10       96.01      101.42      5.00 o 
  -4  -9  10      547.14      511.51     14.69 o 
  -3  -9  10       26.17       18.36      3.18 o 
  -2  -9  10        6.70        7.21      3.58 o 
  -1  -9  10      318.77      311.00      9.61 o 
   0  -9  10      238.72      222.66     11.86 o 
   1  -9  10       18.89       25.11      3.70 o 
   2  -9  10       22.42       22.16      4.79 o 
   3  -9  10        4.62        0.96      1.89 o 
   4  -9  10        0.76       -1.16      1.89 o 
   5  -9  10      240.16      239.19      8.09 o 
   6  -9  10      182.95      189.07     11.17 o 
  -9  -8  10      134.30      132.91      8.71 o 
  -8  -8  10      238.62      240.74     10.83 o 
  -7  -8  10       20.45       21.03      3.84 o 
  -6  -8  10       50.35       45.74      4.53 o 
  -5  -8  10        2.94        3.35      1.85 o 
  -4  -8  10        2.16        2.74      1.92 o 
  -3  -8  10        7.37       16.18      2.73 o 
  -2  -8  10       87.53       84.39      5.86 o 
  -1  -8  10      526.12      524.91     12.56 o 
   0  -8  10       76.28       79.65      3.87 o 
   1  -8  10      278.34      243.27      8.23 o 
   2  -8  10      235.95      222.28      6.12 o 
   3  -8  10      327.77      318.32      7.46 o 
   4  -8  10        1.15        1.91      2.57 o 
   5  -8  10       13.08        6.72      2.78 o 
   6  -8  10      170.89      161.56     21.03 o 
   7  -8  10       67.55       55.53      7.15 o 
  -9  -7  10      179.41      184.89      9.96 o 
  -8  -7  10       11.36        8.38      3.38 o 
  -7  -7  10       20.94       16.34      3.51 o 
  -6  -7  10        7.80       11.12      2.91 o 
  -5  -7  10      431.78      423.29     12.74 o 
  -4  -7  10      419.47      422.22      9.84 o 
  -3  -7  10      511.17      507.05     10.80 o 
  -2  -7  10       76.53       82.02      3.44 o 
  -1  -7  10       40.54       42.97      2.70 o 
   0  -7  10        0.48        0.58      1.72 o 
   1  -7  10      184.38      185.81      4.94 o 
   2  -7  10       96.11       94.76      4.18 o 
   3  -7  10       55.66       43.53      3.50 o 
   4  -7  10       77.98       90.00      4.42 o 
   5  -7  10       10.36       13.59      2.73 o 
   6  -7  10        0.03        2.80      1.77 o 
   7  -7  10        2.39        0.17      2.15 o 
  -9  -6  10        1.76        1.42      3.43 o 
  -8  -6  10      119.40      127.31      7.88 o 
  -7  -6  10       99.70       82.88      7.31 o 
  -6  -6  10       52.30       48.40      4.49 o 
  -5  -6  10      192.83      184.39      7.55 o 
  -4  -6  10     1751.16     1684.60     35.20 o 
  -3  -6  10      896.66      894.12     12.66 o 
  -2  -6  10      115.41      114.78      4.81 o 
  -1  -6  10      346.64      334.23      8.51 o 
   0  -6  10       99.66       87.05      2.52 o 
   1  -6  10      255.88      269.41      7.35 o 
   2  -6  10      528.42      456.76     34.37 o 
   3  -6  10      124.79      111.14      5.55 o 
   4  -6  10        7.61        9.95      2.15 o 
   5  -6  10      444.96      467.05      9.81 o 
   6  -6  10      211.33      210.66      6.11 o 
   7  -6  10        0.39       -2.84      1.90 o 
   8  -6  10        9.94        6.03      3.15 o 
  -9  -5  10       23.90       23.99      4.68 o 
  -8  -5  10      131.61      149.39      8.53 o 
  -7  -5  10      279.88      253.94     10.28 o 
  -6  -5  10        2.31        6.37      2.41 o 
  -5  -5  10      400.64      381.29     11.58 o 
  -4  -5  10      226.72      217.71      7.55 o 
  -3  -5  10        0.88        0.88      1.27 o 
  -2  -5  10      808.59      837.37     12.13 o 
  -1  -5  10     2228.60     2064.60     26.92 o 
   0  -5  10      753.99      830.82      9.92 o 
   1  -5  10      247.73      249.25      4.53 o 
   2  -5  10     1365.03     1378.76     22.24 o 
   3  -5  10       78.04       80.07      3.88 o 
   4  -5  10      709.31      661.88     12.60 o 
   5  -5  10      502.42      508.44     15.96 o 
   6  -5  10      401.65      391.99      7.82 o 
   7  -5  10       43.85       47.79      6.14 o 
   8  -5  10       34.85       30.19      3.74 o 
  -9  -4  10       97.54       97.77      7.74 o 
  -8  -4  10      176.77      160.66     16.23 o 
  -7  -4  10       24.80       22.71      7.54 o 
  -6  -4  10      769.32      794.88     20.30 o 
  -5  -4  10        0.01        1.23      2.08 o 
  -4  -4  10      113.91      122.56      8.46 o 
  -3  -4  10       25.18       20.60      1.51 o 
  -2  -4  10      233.69      235.88      4.39 o 
  -1  -4  10     1819.95     1908.46     22.38 o 
   0  -4  10      207.68      190.27      3.43 o 
   1  -4  10       63.90       60.66      1.92 o 
   2  -4  10      989.86     1075.71     15.32 o 
   3  -4  10     2269.84     2224.78     29.63 o 
   4  -4  10     1276.78     1240.29     19.81 o 
   5  -4  10      451.57      405.01      9.02 o 
   6  -4  10      788.94      797.80     12.60 o 
   7  -4  10       23.83       21.20      2.34 o 
   8  -4  10      121.72      131.05     12.14 o 
   9  -4  10       53.63       56.13      4.65 o 
  -9  -3  10      188.14      177.62     17.83 o 
  -8  -3  10      196.88      207.28      9.96 o 
  -7  -3  10      494.40      506.62     15.62 o 
  -6  -3  10      399.75      356.00     19.43 o 
  -5  -3  10      159.81      148.43      5.40 o 
  -4  -3  10       32.20       31.14      3.22 o 
  -3  -3  10       79.81       78.01      2.97 o 
  -2  -3  10      102.59       91.87      2.77 o 
  -1  -3  10     2067.60     2155.13     26.68 o 
   0  -3  10      552.94      495.38      7.36 o 
   1  -3  10        4.76        5.01      1.24 o 
   2  -3  10        0.02        0.56      0.54 o 
   3  -3  10       27.91       22.89      1.23 o 
   4  -3  10      384.92      353.03      6.89 o 
   5  -3  10      297.10      276.67      6.80 o 
   6  -3  10       39.46       33.98      2.27 o 
   7  -3  10       13.44        9.29      1.90 o 
   8  -3  10      232.60      212.87      6.68 o 
   9  -3  10        9.81        4.62      2.62 o 
  -9  -2  10        0.47       -0.86      3.20 o 
  -8  -2  10      146.12      147.94      8.53 o 
  -7  -2  10      285.38      283.91     11.26 o 
  -6  -2  10       18.96       16.58      3.18 o 
  -5  -2  10     1685.52     1601.07     29.05 o 
  -4  -2  10      433.92      417.24      8.79 o 
  -3  -2  10       69.14       56.88      2.20 o 
  -2  -2  10      461.53      522.55      8.50 o 
  -1  -2  10      265.33      239.48      3.89 o 
   0  -2  10       18.04       19.24      1.38 o 
   1  -2  10      606.88      622.78      8.74 o 
   2  -2  10      847.08      854.53     13.32 o 
   3  -2  10       13.79       11.67      1.06 o 
   4  -2  10      247.18      239.75      4.89 o 
   5  -2  10       43.06       51.09      2.42 o 
   6  -2  10     1973.55     1949.29     23.42 o 
   7  -2  10        0.08       -1.97      1.31 o 
   8  -2  10      637.16      581.41     10.69 o 
   9  -2  10       17.77       18.89      3.26 o 
  10  -2  10        7.57       11.23      3.33 o 
  -9  -1  10       34.29       54.75      6.25 o 
  -8  -1  10       12.55       14.25      3.71 o 
  -7  -1  10      146.07      127.05     13.03 o 
  -6  -1  10      188.24      198.43     10.97 o 
  -5  -1  10       56.16       61.00      3.56 o 
  -4  -1  10       96.60       94.18      3.38 o 
  -3  -1  10      158.10      195.22      5.17 o 
  -2  -1  10       75.61       72.20      1.97 o 
  -1  -1  10     1741.07     1897.78     41.60 o 
   0  -1  10        8.84        2.45      0.70 o 
   1  -1  10      276.15      299.01      4.84 o 
   2  -1  10       52.80       48.05      1.97 o 
   3  -1  10      271.95      325.68      5.39 o 
   4  -1  10      143.47      157.88      3.34 o 
   5  -1  10      281.00      283.03      5.86 o 
   6  -1  10      189.94      194.01      4.81 o 
   7  -1  10      195.69      200.37      4.74 o 
   8  -1  10      147.05      139.74      4.37 o 
   9  -1  10       61.66       46.48      3.97 o 
  10  -1  10      118.77      100.89      5.86 o 
  -9   0  10        1.32       -0.23      3.23 o 
  -8   0  10      278.19      287.57     18.29 o 
  -7   0  10       65.46       58.39      6.63 o 
  -6   0  10      298.65      239.72     21.94 o 
  -5   0  10      524.48      534.13     45.72 o 
  -4   0  10      107.00       86.24      4.35 o 
  -3   0  10      377.00      405.90     11.51 o 
  -2   0  10     1133.74     1169.52     18.90 o 
  -1   0  10        3.74        2.29      1.83 o 
   0   0  10     4296.95     4437.16     71.16 o 
   1   0  10        5.00       13.96      1.21 o 
   2   0  10      136.92      144.35      4.75 o 
   3   0  10      806.39      874.48     16.55 o 
   4   0  10     1602.74     1605.65     19.23 o 
   5   0  10      392.20      392.13      7.21 o 
   6   0  10      195.69      184.29      3.90 o 
   7   0  10      244.78      234.63      5.05 o 
   8   0  10       48.02       54.44      2.73 o 
   9   0  10      218.33      216.23      6.60 o 
  10   0  10       10.26       10.18      3.03 o 
  -9   1  10       38.58       39.91      5.79 o 
  -8   1  10      247.33      253.32     11.62 o 
  -7   1  10      155.49      172.02     12.12 o 
  -6   1  10        0.01        0.14      2.08 o 
  -5   1  10      266.44      260.99      6.81 o 
  -4   1  10       67.36       75.40      3.10 o 
  -3   1  10       48.74       32.09      2.24 o 
  -2   1  10      177.48      208.36      4.55 o 
  -1   1  10      199.34      253.28     11.89 o 
   0   1  10      108.13      141.13      5.50 o 
   1   1  10      343.12      332.53      6.59 o 
   2   1  10       56.30       76.73      2.51 o 
   3   1  10     1283.73     1326.75     23.75 o 
   4   1  10      876.99      865.35     11.22 o 
   5   1  10       41.03       45.12      2.29 o 
   6   1  10       16.56       19.46      1.16 o 
   7   1  10       79.85       76.46      2.80 o 
   8   1  10        0.55       -1.30      1.19 o 
   9   1  10        5.53        6.11      1.89 o 
  10   1  10        4.70        4.05      3.30 o 
  -8   2  10       96.12      107.31     11.89 o 
  -7   2  10      134.84      130.23      8.13 o 
  -6   2  10        5.36        1.58      3.20 o 
  -5   2  10       34.24       36.86      5.00 o 
  -4   2  10        2.13        1.48      1.24 o 
  -3   2  10      979.75     1086.41     19.04 o 
  -2   2  10        1.52        5.25      1.99 o 
  -1   2  10      126.80      129.83      3.01 o 
   0   2  10      350.58      302.47      6.65 o 
   1   2  10      140.40      110.04      2.49 o 
   2   2  10        6.48       11.40      1.27 o 
   3   2  10        0.59        0.97      1.17 o 
   4   2  10       26.12       29.57      1.41 o 
   5   2  10      796.21      738.24     11.48 o 
   6   2  10       58.56       60.77      2.85 o 
   7   2  10       14.93       16.55      1.64 o 
   8   2  10     1025.31     1017.15     15.57 o 
   9   2  10      343.23      333.35      7.54 o 
  10   2  10        4.77       -1.59      2.37 o 
  11   2  10       38.44       49.32      4.35 o 
  -8   3  10        3.23        2.12      3.06 o 
  -7   3  10      517.73      503.69     21.03 o 
  -6   3  10       37.26       44.20      4.82 o 
  -5   3  10      354.87      326.91      9.71 o 
  -4   3  10        7.97        7.87      2.21 o 
  -3   3  10       11.31       13.75      2.00 o 
  -2   3  10      137.24      142.48      6.66 o 
  -1   3  10      100.15      120.94      2.80 o 
   0   3  10      188.89      172.10      3.23 o 
   1   3  10     1161.29     1268.65     18.36 o 
   2   3  10        7.38        9.82      1.27 o 
   3   3  10      435.21      538.52     13.89 o 
   4   3  10        1.17        6.31      1.05 o 
   5   3  10      239.93      235.28      5.24 o 
   6   3  10      325.95      311.09      8.25 o 
   7   3  10      214.42      196.27      4.43 o 
   8   3  10       59.77       52.08      2.66 o 
   9   3  10       11.07       11.90      1.98 o 
  10   3  10        3.94        1.67      2.14 o 
  11   3  10       33.32       41.09      4.26 o 
  -8   4  10       20.60       18.40      4.61 o 
  -7   4  10       13.26       15.69      4.17 o 
  -6   4  10      573.40      568.66     16.68 o 
  -5   4  10      475.78      465.44     13.91 o 
  -4   4  10      233.90      224.04      6.59 o 
  -3   4  10      481.27      460.29     11.29 o 
  -2   4  10      286.49      288.36      6.67 o 
  -1   4  10       99.36      109.64      2.79 o 
   0   4  10     2584.81     2662.82     30.47 o 
   1   4  10     2045.33     2028.14     25.29 o 
   2   4  10      194.42      230.37      7.53 o 
   3   4  10      613.47      595.44     11.50 o 
   4   4  10       16.82       12.41      1.25 o 
   5   4  10      144.45      139.50      3.94 o 
   6   4  10       54.53       55.26      3.94 o 
   7   4  10      938.65      869.85     12.28 o 
   8   4  10       28.14       28.57      2.12 o 
   9   4  10        1.37        3.80      1.58 o 
  10   4  10       19.99       16.93      3.23 o 
  11   4  10       21.06       29.12      3.84 o 
  -7   5  10       53.06       54.44     16.23 o 
  -6   5  10       68.68       64.03      6.26 o 
  -5   5  10        1.09       -0.79      1.81 o 
  -4   5  10        4.25        3.52      2.19 o 
  -3   5  10      529.01      529.16     12.84 o 
  -2   5  10     1071.55     1030.59     20.39 o 
  -1   5  10        9.35        9.42      1.35 o 
   0   5  10        8.61        9.77      1.07 o 
   1   5  10     4363.22     4452.25     49.65 o 
   2   5  10        3.05        3.43      2.51 o 
   3   5  10       85.71      111.02      3.76 o 
   4   5  10     1066.09     1031.57     16.17 o 
   5   5  10      876.82      900.65     13.89 o 
   6   5  10       91.67       92.69      3.62 o 
   7   5  10       12.43        9.67      1.51 o 
   8   5  10        0.09       -0.61      1.20 o 
   9   5  10       26.50       29.29      2.34 o 
  10   5  10        0.07       -1.83      2.16 o 
  11   5  10      102.93      123.48      6.33 o 
  -7   6  10       71.87       89.01      7.68 o 
  -6   6  10       51.67       59.23      5.07 o 
  -5   6  10       16.70       14.91      3.15 o 
  -4   6  10       78.06       78.36      4.96 o 
  -3   6  10      284.77      251.03      8.44 o 
  -2   6  10       10.78       18.92      2.30 o 
  -1   6  10      242.49      232.11      6.41 o 
   0   6  10       43.08       43.75      2.38 o 
   1   6  10      813.76      804.54     11.00 o 
   2   6  10      726.24      688.42     13.71 o 
   3   6  10        5.97       10.13      1.49 o 
   4   6  10       26.14       33.29      2.23 o 
   5   6  10     1156.00     1125.02     18.28 o 
   6   6  10     2549.58     2468.52     33.13 o 
   7   6  10        6.78        5.28      1.53 o 
   8   6  10      280.88      275.08      6.34 o 
   9   6  10      199.90      191.26      5.48 o 
  10   6  10      104.45      121.52     10.65 o 
  11   6  10        4.74        1.88      2.75 o 
  -6   7  10      572.75      595.35     16.33 o 
  -5   7  10       86.90       88.08      8.80 o 
  -4   7  10       95.58       87.18      7.51 o 
  -3   7  10      220.25      217.91      8.08 o 
  -2   7  10      755.95      770.19     14.92 o 
  -1   7  10        8.27        5.46      1.27 o 
   0   7  10      505.83      521.50      9.13 o 
   1   7  10      153.86      179.76      4.45 o 
   2   7  10      161.96      149.08      4.53 o 
   3   7  10      550.09      535.25     11.71 o 
   4   7  10       29.15       25.05      3.37 o 
   5   7  10      910.40      874.50     15.25 o 
   6   7  10      230.19      228.91      6.64 o 
   7   7  10       45.96       44.38      3.75 o 
   8   7  10        7.74        7.83      1.58 o 
   9   7  10        3.93        0.76      1.59 o 
  10   7  10       19.56       21.46      3.23 o 
  11   7  10        4.36       -0.44      2.63 o 
  -6   8  10      139.07      147.16      7.99 o 
  -5   8  10      193.81      212.59     13.69 o 
  -4   8  10       50.27       47.17      4.46 o 
  -3   8  10        0.03       -0.81      1.36 o 
  -2   8  10      106.25       99.96      3.91 o 
  -1   8  10      273.05      258.98      6.18 o 
   0   8  10        7.32        8.02      1.44 o 
   1   8  10        2.22        4.68      1.31 o 
   2   8  10      168.12      141.84      4.60 o 
   3   8  10      137.73      156.11      5.03 o 
   4   8  10       78.58       88.90      4.48 o 
   5   8  10     1196.48     1198.98     19.89 o 
   6   8  10      110.91      116.33      3.13 o 
   7   8  10        0.03        0.42      1.26 o 
   8   8  10      479.76      459.71      8.44 o 
   9   8  10      106.49       99.27      6.30 o 
  10   8  10       82.11       89.07      7.74 o 
  11   8  10       62.27       70.36      5.83 o 
  -5   9  10      130.31      122.86      6.34 o 
  -4   9  10        0.43        2.08      2.20 o 
  -3   9  10      492.76      486.82     10.19 o 
  -2   9  10        3.60        4.21      1.68 o 
  -1   9  10       14.60       12.42      2.61 o 
   0   9  10      127.43      119.96      5.56 o 
   1   9  10        9.35       11.19      1.75 o 
   2   9  10        0.97        0.94      1.33 o 
   3   9  10       83.86       66.90      3.60 o 
   4   9  10       86.30       72.09      4.64 o 
   5   9  10      432.92      433.53      9.78 o 
   6   9  10      419.80      419.31      7.62 o 
   7   9  10      673.71      623.03     10.76 o 
   8   9  10       12.02        9.75      1.86 o 
   9   9  10      345.14      337.93      9.46 o 
  10   9  10       69.30       53.01     10.78 o 
  -4  10  10      221.26      193.41      7.58 o 
  -3  10  10       53.73       44.47      4.04 o 
  -2  10  10      361.63      349.38      8.41 o 
  -1  10  10       96.92       95.84      4.19 o 
   0  10  10       13.89       13.20      2.70 o 
   1  10  10       54.41       53.11      3.38 o 
   2  10  10      299.54      308.29      8.17 o 
   3  10  10      234.99      244.32      7.25 o 
   4  10  10       10.73        5.36      1.99 o 
   5  10  10       29.72       28.74      3.56 o 
   6  10  10      145.37      159.39      6.16 o 
   7  10  10      635.48      618.38     10.82 o 
   8  10  10        9.94        6.63      1.99 o 
   9  10  10      304.97      335.82     23.12 o 
  10  10  10      185.38      228.54     14.43 o 
  -4  11  10       20.30       15.95      3.29 o 
  -3  11  10       29.74       28.90      3.67 o 
  -2  11  10      255.35      277.89      8.88 o 
  -1  11  10       13.00       12.01      2.69 o 
   0  11  10       57.35       58.22      3.43 o 
   1  11  10        0.36        1.32      1.56 o 
   2  11  10       24.23       19.53      2.70 o 
   3  11  10     1150.35     1146.11     18.27 o 
   4  11  10        2.94       -0.60      1.64 o 
   5  11  10       18.63       19.07      2.84 o 
   6  11  10      364.51      379.98      9.97 o 
   7  11  10      201.05      188.12      5.94 o 
   8  11  10        3.14        2.64      1.87 o 
   9  11  10      199.29      232.65      7.76 o 
  10  11  10       83.69       68.47      5.25 o 
  -3  12  10       18.59       17.94      3.42 o 
  -2  12  10       15.80       10.42      2.89 o 
  -1  12  10       56.24       67.12      4.86 o 
   0  12  10       57.54       64.71      5.61 o 
   1  12  10       19.61       14.68      3.31 o 
   2  12  10       61.60       70.96      5.76 o 
   3  12  10      197.47      196.91      5.48 o 
   4  12  10      202.39      225.75      8.01 o 
   5  12  10      942.34      930.10     20.95 o 
   6  12  10       66.87       63.60      5.83 o 
   7  12  10      330.56      349.69      8.20 o 
   8  12  10        0.22       -2.19      1.99 o 
   9  12  10        1.39        2.67      4.51 o 
  -2  13  10       40.53       39.01      4.88 o 
  -1  13  10       25.96       27.89      3.79 o 
   0  13  10       40.11       55.80      6.14 o 
   1  13  10       12.57        5.15      5.14 o 
   2  13  10      177.73      154.60      8.28 o 
   3  13  10        2.63        6.17      2.72 o 
   4  13  10       41.14       38.90      4.22 o 
   5  13  10       46.55       39.89      4.15 o 
   6  13  10      183.19      169.51      8.39 o 
   7  13  10       18.18       18.34      5.27 o 
   8  13  10        1.76       -3.62      4.36 o 
   0  14  10       47.24       47.53      5.52 o 
   1  14  10       67.17       66.71      6.29 o 
   2  14  10       26.38       31.34      4.13 o 
   3  14  10        1.06       -0.20      2.50 o 
   4  14  10       13.96       14.48      3.45 o 
   5  14  10        0.07        1.26      2.79 o 
   6  14  10      333.84      363.85     11.84 o 
   7  14  10      130.31      138.58      7.59 o 
   2  15  10       11.94       10.41      3.44 o 
   3  15  10        1.95        6.44      2.93 o 
   4  15  10       39.13       52.59      5.18 o 
   5  15  10       25.27       17.22      4.54 o 
  -5 -13  11       26.14       31.93      4.94 o 
  -4 -13  11      172.67      195.22     13.49 o 
  -3 -13  11       58.27       68.25      6.37 o 
  -2 -13  11        0.12        2.21      3.06 o 
  -1 -13  11       34.28       43.60      5.71 o 
   0 -13  11       19.37       40.49      7.38 o 
   1 -13  11       16.57       14.16      4.63 o 
  -6 -12  11        1.46       -1.27      2.86 o 
  -5 -12  11       52.51       51.29      5.60 o 
  -4 -12  11        5.78        2.86      3.06 o 
  -3 -12  11        2.62        2.51      2.91 o 
  -2 -12  11        4.87        0.26      2.53 o 
  -1 -12  11       45.03       46.46      5.43 o 
   0 -12  11       13.49       19.04      6.53 o 
   1 -12  11        4.22        0.50      3.81 o 
   2 -12  11       81.58       93.20      6.17 o 
   3 -12  11       66.02       74.31      5.98 o 
  -7 -11  11        2.14        2.17      3.06 o 
  -6 -11  11       11.82        6.07      3.89 o 
  -5 -11  11      107.62      125.29      7.59 o 
  -4 -11  11       13.22       12.78      3.38 o 
  -3 -11  11       18.04       13.93      3.38 o 
  -2 -11  11      154.37      164.07      8.33 o 
  -1 -11  11       60.41       70.17      5.34 o 
   0 -11  11       96.95       82.61      5.89 o 
   1 -11  11        5.22        3.92      3.05 o 
   2 -11  11       15.02       11.93      5.51 o 
   3 -11  11       18.36       18.01      3.68 o 
   4 -11  11       10.44        5.25      5.94 o 
  -7 -10  11      271.87      312.24     12.12 o 
  -6 -10  11       91.91       88.24      6.30 o 
  -5 -10  11       35.61       40.84      4.36 o 
  -4 -10  11        9.42        3.80      2.53 o 
  -3 -10  11       59.92       63.61      5.14 o 
  -2 -10  11      192.77      174.72      8.69 o 
  -1 -10  11      232.85      229.02      8.57 o 
   0 -10  11      189.24      172.58      7.61 o 
   1 -10  11        9.06       10.82      3.21 o 
   2 -10  11       63.33       53.03      6.54 o 
   3 -10  11       24.36       30.34      4.11 o 
   4 -10  11        8.43        5.17      2.97 o 
   5 -10  11        0.45        5.17      6.86 o 
  -8  -9  11       10.75       10.32      3.84 o 
  -7  -9  11       51.38       41.76      3.87 o 
  -6  -9  11       11.26        9.27      2.45 o 
  -5  -9  11      133.48      139.71      6.94 o 
  -4  -9  11       25.36       22.40      3.66 o 
  -3  -9  11       83.59       80.18      5.27 o 
  -2  -9  11      545.24      510.68     12.89 o 
  -1  -9  11      117.33      127.34      6.52 o 
   0  -9  11      683.27      679.98     16.19 o 
   1  -9  11      230.74      201.84      8.07 o 
   2  -9  11       59.30       57.07      6.23 o 
   3  -9  11      140.79      136.44      5.55 o 
   4  -9  11       48.92       49.02      4.42 o 
   5  -9  11        2.72        6.48      2.56 o 
   6  -9  11      137.45      137.60     14.40 o 
  -8  -8  11        0.31       -0.30      2.97 o 
  -7  -8  11        0.10       -2.11      2.08 o 
  -6  -8  11      282.16      249.09     10.01 o 
  -5  -8  11       44.30       49.82      3.51 o 
  -4  -8  11        0.03        0.25      1.76 o 
  -3  -8  11       26.91       28.56      3.89 o 
  -2  -8  11        0.24       -2.34      1.56 o 
  -1  -8  11      163.86      145.89      5.01 o 
   0  -8  11       20.60       25.70      3.89 o 
   1  -8  11      107.21      106.42      5.61 o 
   2  -8  11        6.96        4.26      2.11 o 
   3  -8  11       10.25       12.08      2.51 o 
   4  -8  11       75.33       77.46      5.65 o 
   5  -8  11       18.00       17.19      3.37 o 
   6  -8  11        4.26        5.28      3.08 o 
   7  -8  11      236.84      258.06     16.92 o 
  -9  -7  11        0.01       -3.71      2.62 o 
  -8  -7  11        6.45        7.34      3.38 o 
  -7  -7  11      131.18      137.14      9.83 o 
  -6  -7  11       10.96        8.12      2.73 o 
  -5  -7  11      292.76      271.34      9.50 o 
  -4  -7  11     2471.21     2483.52     40.81 o 
  -3  -7  11     1861.18     1878.07     31.49 o 
  -2  -7  11      374.27      364.84      7.54 o 
  -1  -7  11        3.16        3.26      1.91 o 
   0  -7  11      651.99      673.89     12.38 o 
   1  -7  11        3.37        1.29      1.27 o 
   2  -7  11       11.81       14.52      2.65 o 
   3  -7  11        2.42        2.34      2.08 o 
   4  -7  11      165.94      148.00     10.91 o 
   5  -7  11       90.27       95.20      8.65 o 
   6  -7  11        1.37       -1.33      2.48 o 
   7  -7  11       83.01      100.61     15.09 o 
  -9  -6  11       27.36       20.87      4.61 o 
  -8  -6  11        6.15        5.92      2.96 o 
  -7  -6  11      259.43      269.81     10.80 o 
  -6  -6  11        0.05        1.30      2.29 o 
  -5  -6  11      809.77      834.48     20.48 o 
  -4  -6  11      371.00      337.43     10.28 o 
  -3  -6  11      266.44      234.51      6.32 o 
  -2  -6  11      603.05      588.06     10.34 o 
  -1  -6  11     1674.13     1554.80     23.20 o 
   0  -6  11      372.64      339.01      8.80 o 
   1  -6  11       91.35       89.64      3.55 o 
   2  -6  11       34.03       26.12      2.72 o 
   3  -6  11       60.27       67.63      4.73 o 
   4  -6  11       94.10       98.16      4.49 o 
   5  -6  11      148.67      148.06      5.69 o 
   6  -6  11        8.07        8.09      3.52 o 
   7  -6  11        3.93       -1.09      2.41 o 
   8  -6  11       15.13       12.58      4.98 o 
  -9  -5  11        1.43       -3.44      2.73 o 
  -8  -5  11      177.63      166.38      9.03 o 
  -7  -5  11        0.49        0.49      2.41 o 
  -6  -5  11      176.30      172.41      7.80 o 
  -5  -5  11       21.33       25.94      3.29 o 
  -4  -5  11        3.60        5.18      1.86 o 
  -3  -5  11      288.39      285.06      6.02 o 
  -2  -5  11       11.93       16.82      1.35 o 
  -1  -5  11       62.23       65.18      2.63 o 
   0  -5  11     2418.59     2499.51     32.55 o 
   1  -5  11        0.18        0.32      1.04 o 
   2  -5  11       56.91       62.25      3.38 o 
   3  -5  11     1048.17     1126.07     37.83 o 
   4  -5  11       50.07       49.47      3.07 o 
   5  -5  11      157.52      139.54      5.65 o 
   6  -5  11       21.28       23.14      2.92 o 
   7  -5  11       59.26       58.07      4.78 o 
   8  -5  11        3.56       -1.78      3.78 o 
  -9  -4  11       51.25       50.57      5.97 o 
  -8  -4  11       50.99       35.40      4.82 o 
  -7  -4  11       32.67       26.81     13.26 o 
  -6  -4  11      473.95      423.79     13.27 o 
  -5  -4  11      484.67      482.58     13.60 o 
  -4  -4  11       36.01       36.88      2.96 o 
  -3  -4  11     1344.98     1310.70     19.98 o 
  -2  -4  11      622.33      578.39      8.67 o 
  -1  -4  11      418.88      440.64      7.09 o 
   0  -4  11      166.09      176.24      2.99 o 
   1  -4  11      814.37      733.63     20.65 o 
   2  -4  11        0.61        4.05      0.92 o 
   3  -4  11      243.82      238.63      7.01 o 
   4  -4  11        0.26        3.49      1.86 o 
   5  -4  11      170.16      182.92      5.66 o 
   6  -4  11      121.62      112.63      4.81 o 
   7  -4  11      207.47      192.04     14.11 o 
   8  -4  11        6.74       10.46      2.08 o 
   9  -4  11        2.51        1.33      2.46 o 
  -9  -3  11        7.91        8.39      3.71 o 
  -8  -3  11        1.22        0.59      2.62 o 
  -7  -3  11      275.88      284.00     11.07 o 
  -6  -3  11       52.11       47.13      5.49 o 
  -5  -3  11      466.51      425.91     16.75 o 
  -4  -3  11      573.29      536.68     11.16 o 
  -3  -3  11      300.24      323.27      6.40 o 
  -2  -3  11      395.79      363.54      6.62 o 
  -1  -3  11      578.60      582.78      8.46 o 
   0  -3  11      382.49      407.42      5.78 o 
   1  -3  11      273.58      253.65      4.61 o 
   2  -3  11     1215.68     1219.38     18.06 o 
   3  -3  11      227.85      224.91      6.95 o 
   4  -3  11       48.55       54.68      3.58 o 
   5  -3  11      168.28      171.29      5.63 o 
   6  -3  11      204.81      201.33      6.10 o 
   7  -3  11      567.82      586.19     14.91 o 
   8  -3  11      679.67      683.64     13.11 o 
   9  -3  11       38.07       51.69      3.93 o 
  -9  -2  11        1.13       -0.05      2.86 o 
  -8  -2  11        2.11       -0.69      3.43 o 
  -7  -2  11      362.43      360.08     13.15 o 
  -6  -2  11      104.52       97.23      6.04 o 
  -5  -2  11      166.21      161.10      5.61 o 
  -4  -2  11       28.02       32.41      2.09 o 
  -3  -2  11       93.19       90.81      3.10 o 
  -2  -2  11      223.51      238.21      4.63 o 
  -1  -2  11      599.03      576.37      7.99 o 
   0  -2  11     1133.34     1248.94     14.69 o 
   1  -2  11      536.19      579.03      8.37 o 
   2  -2  11        0.99        1.18      0.76 o 
   3  -2  11      536.44      538.77      8.67 o 
   4  -2  11        0.23       -0.38      1.19 o 
   5  -2  11      720.48      747.58     11.69 o 
   6  -2  11      269.79      257.11      7.70 o 
   7  -2  11      142.10      136.24      4.66 o 
   8  -2  11      210.57      203.02      6.04 o 
   9  -2  11      745.80      760.66     16.59 o 
  10  -2  11       33.38       30.76      5.09 o 
  -9  -1  11       34.11       36.08      5.60 o 
  -8  -1  11        1.72        0.24      2.62 o 
  -7  -1  11      241.61      217.27     12.80 o 
  -6  -1  11       56.48       66.98     10.52 o 
  -5  -1  11        0.08        0.46      1.40 o 
  -4  -1  11        0.96       -0.15      1.23 o 
  -3  -1  11       26.00       23.72      3.11 o 
  -2  -1  11      715.49      682.31     10.50 o 
  -1  -1  11       41.94       44.93      3.51 o 
   0  -1  11      157.53      174.14      3.98 o 
   1  -1  11     1081.87     1004.92     13.37 o 
   2  -1  11      212.00      250.59      5.23 o 
   3  -1  11        0.02        2.40      0.76 o 
   4  -1  11      344.80      301.31      5.71 o 
   5  -1  11      890.11      860.37     12.97 o 
   6  -1  11       34.74       29.38      2.27 o 
   7  -1  11       16.79       22.48      1.43 o 
   8  -1  11       45.71       49.51      2.74 o 
   9  -1  11       50.47       42.62      3.63 o 
  10  -1  11      309.00      333.60     10.63 o 
  -9   0  11       12.73       19.42      4.82 o 
  -8   0  11      167.72      174.97     12.34 o 
  -7   0  11        3.39        5.53      2.96 o 
  -6   0  11      153.83      129.95     15.32 o 
  -5   0  11        0.09        0.91      2.16 o 
  -4   0  11        2.96        6.71      1.44 o 
  -3   0  11       34.36       39.90      2.29 o 
  -2   0  11     2450.85     2444.58     70.86 o 
  -1   0  11      178.60      185.62      9.60 o 
   0   0  11     2427.78     2442.80     40.93 o 
   1   0  11        4.71        1.84      0.52 o 
   2   0  11      666.01      635.03     10.49 o 
   3   0  11      216.70      223.44      5.87 o 
   4   0  11      281.71      279.58      5.65 o 
   5   0  11      650.76      598.15     10.59 o 
   6   0  11       71.25       67.02      3.06 o 
   7   0  11       41.42       39.28      2.72 o 
   8   0  11        6.92        7.26      1.50 o 
   9   0  11      179.39      159.98      5.59 o 
  10   0  11       51.36       49.61      4.19 o 
  -8   1  11       27.32       24.66      4.82 o 
  -7   1  11       54.27       50.11      5.38 o 
  -6   1  11       30.84       35.30      4.28 o 
  -5   1  11        1.81        0.14      1.44 o 
  -4   1  11      506.54      483.93     10.71 o 
  -3   1  11        0.26       -1.04      0.86 o 
  -2   1  11       24.22       21.17      1.02 o 
  -1   1  11      511.65      494.68     18.74 o 
   0   1  11      116.88      111.67      5.00 o 
   1   1  11      306.43      282.94      4.95 o 
   2   1  11      674.27      656.88     10.84 o 
   3   1  11      395.21      381.36      7.56 o 
   4   1  11      120.85      153.87      3.55 o 
   5   1  11      215.76      178.69      4.51 o 
   6   1  11      729.52      729.29     11.86 o 
   7   1  11      370.73      363.79     11.32 o 
   8   1  11      201.66      210.44      4.85 o 
   9   1  11       95.16      101.04      6.40 o 
  10   1  11       43.72       32.92      3.17 o 
  -8   2  11       14.03       14.31      4.17 o 
  -7   2  11       70.56       62.77      6.63 o 
  -6   2  11      557.91      567.25     17.31 o 
  -5   2  11      226.81      185.21      8.85 o 
  -4   2  11      159.47      168.66      5.00 o 
  -3   2  11       37.87       35.27      2.18 o 
  -2   2  11       19.36       22.93      1.27 o 
  -1   2  11     2716.55     2789.69     89.61 o 
   0   2  11       17.18       11.23      1.68 o 
   1   2  11      129.67      114.32      2.98 o 
   2   2  11     1000.63     1071.14     19.28 o 
   3   2  11     1024.18      992.63     23.10 o 
   4   2  11      275.57      280.43      6.37 o 
   5   2  11        0.09        0.78      1.03 o 
   6   2  11     2030.77     1970.83     26.64 o 
   7   2  11        0.12        0.14      1.39 o 
   8   2  11        4.92        4.33      1.30 o 
   9   2  11       14.96       13.31      2.56 o 
  10   2  11       77.87       86.85      6.93 o 
  11   2  11       17.70       18.80      3.27 o 
  -8   3  11      161.67      163.50     13.03 o 
  -7   3  11       28.67       30.47      9.14 o 
  -6   3  11      203.21      209.06      9.76 o 
  -5   3  11     1578.09     1594.76     30.31 o 
  -4   3  11      140.63      115.75      4.38 o 
  -3   3  11      178.23      187.60      6.31 o 
  -2   3  11        9.77        8.17      1.02 o 
  -1   3  11       77.46       90.95      2.48 o 
   0   3  11        1.01        8.02      0.79 o 
   1   3  11      246.09      254.43      5.48 o 
   2   3  11      590.54      671.58     12.43 o 
   3   3  11      148.53      135.48      6.82 o 
   4   3  11       24.00       18.39      1.62 o 
   5   3  11       75.82       90.51      3.22 o 
   6   3  11       26.40       18.10      2.36 o 
   7   3  11      358.06      343.10      7.51 o 
   8   3  11       24.78       23.11      2.39 o 
   9   3  11      191.51      171.17      7.01 o 
  10   3  11       47.90       47.37      3.43 o 
  11   3  11        7.23       12.16      4.37 o 
  -7   4  11        1.17        4.57      4.57 o 
  -6   4  11       20.03       24.02      4.36 o 
  -5   4  11       95.82       99.81      5.42 o 
  -4   4  11      102.49      109.14      8.65 o 
  -3   4  11      108.02       90.92      4.70 o 
  -2   4  11       35.23       34.48      2.31 o 
  -1   4  11      371.28      331.03      5.55 o 
   0   4  11      185.03      150.26      3.34 o 
   1   4  11      155.62      151.02      4.60 o 
   2   4  11      531.43      593.26     11.63 o 
   3   4  11      285.45      300.77     18.06 o 
   4   4  11       18.56       24.56      2.04 o 
   5   4  11      199.76      206.23      4.97 o 
   6   4  11       31.08       30.54      2.37 o 
   7   4  11     1154.93     1121.34     17.50 o 
   8   4  11      301.53      296.95      5.89 o 
   9   4  11       86.18       78.72      3.77 o 
  10   4  11       43.25       39.66      3.18 o 
  11   4  11      258.42      246.90      8.39 o 
  -7   5  11      115.73      111.81      8.33 o 
  -6   5  11        2.15        2.99      2.35 o 
  -5   5  11        9.51        4.85      2.63 o 
  -4   5  11        6.19        2.07      2.08 o 
  -3   5  11      336.92      317.31      9.34 o 
  -2   5  11      389.62      381.95     10.15 o 
  -1   5  11       92.62       77.16      3.07 o 
   0   5  11        0.08        2.36      1.98 o 
   1   5  11        3.08        3.99      0.94 o 
   2   5  11        9.09        3.88      2.42 o 
   3   5  11      520.88      494.34     10.29 o 
   4   5  11      228.15      212.29      6.10 o 
   5   5  11        1.67        4.01      1.32 o 
   6   5  11      590.99      573.57     10.35 o 
   7   5  11       92.77       93.69      4.01 o 
   8   5  11        4.24        2.28      1.27 o 
   9   5  11        0.83       -0.04      1.42 o 
  10   5  11       90.75       84.68      5.08 o 
  11   5  11        1.37       -2.22      2.49 o 
  -7   6  11      180.42      209.85     24.69 o 
  -6   6  11        5.63       11.86      4.41 o 
  -5   6  11       15.50       17.64      4.25 o 
  -4   6  11      242.48      245.05     12.18 o 
  -3   6  11      452.73      449.38     12.08 o 
  -2   6  11       18.51       17.50      2.38 o 
  -1   6  11        7.26       24.32      5.70 o 
   0   6  11     1202.22     1151.19     19.31 o 
   1   6  11      204.73      217.14      5.16 o 
   2   6  11      106.01      102.88      3.54 o 
   3   6  11        3.19        6.65      1.42 o 
   4   6  11      592.55      599.93     13.92 o 
   5   6  11       79.13       91.22      5.21 o 
   6   6  11      399.88      363.20      7.82 o 
   7   6  11       74.73       63.73      3.51 o 
   8   6  11        4.54        8.10      1.39 o 
   9   6  11      155.61      143.32      4.57 o 
  10   6  11      118.87      130.88      5.59 o 
  11   6  11       76.44       84.30      7.39 o 
  -6   7  11        7.24       12.81      3.53 o 
  -5   7  11      316.66      323.36     11.00 o 
  -4   7  11       39.73       44.29      4.21 o 
  -3   7  11      476.32      450.19     10.86 o 
  -2   7  11     1707.62     1625.16     26.81 o 
  -1   7  11      251.29      228.97      6.76 o 
   0   7  11       55.03       45.46      2.36 o 
   1   7  11      130.56      118.04      3.49 o 
   2   7  11        5.91       11.68      1.60 o 
   3   7  11      306.50      310.47      7.98 o 
   4   7  11      684.63      675.64     14.52 o 
   5   7  11      253.77      246.98      6.48 o 
   6   7  11       63.23       65.80      3.68 o 
   7   7  11      586.75      554.35     10.79 o 
   8   7  11        0.36        0.82      1.31 o 
   9   7  11      153.10      155.92      4.87 o 
  10   7  11      100.10      109.18      6.49 o 
  11   7  11      152.72      162.59      6.65 o 
  -6   8  11       14.41       23.46      4.21 o 
  -5   8  11       16.31       21.63      3.85 o 
  -4   8  11       51.71       52.50      3.42 o 
  -3   8  11       34.66       32.79      3.28 o 
  -2   8  11       25.38       20.84      2.21 o 
  -1   8  11      252.66      216.49      5.70 o 
   0   8  11       85.03       79.34      3.27 o 
   1   8  11      175.22      173.92      4.78 o 
   2   8  11        2.23       -0.14      1.15 o 
   3   8  11       15.62       23.10      3.29 o 
   4   8  11      125.41      120.50      5.21 o 
   5   8  11      890.12      835.37     15.06 o 
   6   8  11      662.67      648.43     12.99 o 
   7   8  11       82.73       87.56      4.25 o 
   8   8  11      920.56      901.70     14.18 o 
   9   8  11       10.67       10.14      1.82 o 
  10   8  11        9.68        5.95      2.37 o 
  -5   9  11       14.55       22.27      3.53 o 
  -4   9  11       76.69       83.16      6.73 o 
  -3   9  11      360.32      379.29      8.75 o 
  -2   9  11      317.76      304.36      7.47 o 
  -1   9  11       95.00       99.64      5.21 o 
   0   9  11      369.28      383.62      8.22 o 
   1   9  11       54.37       56.31      3.10 o 
   2   9  11      161.70      151.47      5.19 o 
   3   9  11      138.70      143.10      6.14 o 
   4   9  11      969.13      917.15     24.89 o 
   5   9  11      191.62      189.42      6.09 o 
   6   9  11       74.21       79.53      4.82 o 
   7   9  11      686.34      669.99     13.95 o 
   8   9  11      300.74      284.53      9.01 o 
   9   9  11       25.69       27.38      2.47 o 
  10   9  11       33.78       27.77      3.69 o 
  -4  10  11        2.36        1.62      2.24 o 
  -3  10  11      180.56      172.30      7.12 o 
  -2  10  11        9.77       15.36      2.91 o 
  -1  10  11      222.97      198.06      5.97 o 
   0  10  11       73.30       74.81      3.86 o 
   1  10  11     1065.92     1005.02     18.35 o 
   2  10  11        3.06        2.45      2.06 o 
   3  10  11        1.63        0.21      1.59 o 
   4  10  11      283.99      303.19      9.48 o 
   5  10  11        1.21        1.47      1.80 o 
   6  10  11       39.22       34.25      3.37 o 
   7  10  11       39.05       28.76      4.21 o 
   8  10  11       37.19       36.36      4.02 o 
   9  10  11      178.01      185.61     10.24 o 
  10  10  11       13.77       13.67      2.75 o 
  -3  11  11       30.81       31.53      4.28 o 
  -2  11  11      274.77      289.43      9.31 o 
  -1  11  11        0.49        0.98      2.08 o 
   0  11  11      155.75      152.51      5.51 o 
   1  11  11      145.88      153.42      5.87 o 
   2  11  11       63.90       64.46      4.01 o 
   3  11  11       70.71       63.59      4.62 o 
   4  11  11      345.53      315.23      9.97 o 
   5  11  11      502.10      517.01     11.64 o 
   6  11  11      151.40      128.47      9.59 o 
   7  11  11       27.61       35.44      7.16 o 
   8  11  11      114.70      113.27     10.21 o 
   9  11  11        0.42        8.31      4.72 o 
  -2  12  11      173.71      170.14      7.50 o 
  -1  12  11        1.61        1.47      2.44 o 
   0  12  11       61.66       69.75      4.92 o 
   1  12  11        0.01        2.05      2.52 o 
   2  12  11      216.48      236.16      9.85 o 
   3  12  11       64.97       67.25      5.70 o 
   4  12  11      414.93      394.95     19.71 o 
   5  12  11      205.12      204.55      8.66 o 
   6  12  11       31.41       18.95      4.01 o 
   7  12  11        0.31        0.86      3.21 o 
   8  12  11      204.33      192.27     10.77 o 
   9  12  11       58.11       49.50      6.92 o 
  -1  13  11        1.72       -0.17      2.45 o 
   0  13  11       30.90       29.44      5.11 o 
   1  13  11       24.44       19.07      4.11 o 
   2  13  11       96.08       96.96      7.01 o 
   3  13  11      324.43      309.57     11.91 o 
   4  13  11        2.92        2.33      2.39 o 
   5  13  11        0.54        1.98      3.02 o 
   6  13  11       65.01       65.88      5.92 o 
   7  13  11       24.40       19.17      4.43 o 
   8  13  11        7.20        9.45      5.00 o 
   0  14  11        0.45       -1.53      3.02 o 
   1  14  11       39.92       39.39      5.29 o 
   2  14  11        1.48        1.68      3.17 o 
   3  14  11       35.44       36.79      5.31 o 
   4  14  11        2.30       -0.03      2.73 o 
   5  14  11       15.76       11.32      3.47 o 
   6  14  11       19.37       34.27      4.45 o 
   7  14  11        7.35       14.49      4.39 o 
   3  15  11        1.70        1.58      3.95 o 
   4  15  11       16.53       19.04      4.00 o 
   5  15  11       64.94       68.02     12.57 o 
  -4 -13  12        0.03       -0.22      3.06 o 
  -3 -13  12      296.36      309.39     12.82 o 
  -2 -13  12      226.32      262.17     11.91 o 
  -1 -13  12       83.12       83.33      8.00 o 
   0 -13  12       33.83       34.65      8.00 o 
  -5 -12  12        0.47       -3.86      3.43 o 
  -4 -12  12       26.35       16.79      3.84 o 
  -3 -12  12        3.23        3.51      2.96 o 
  -2 -12  12       64.37       93.96      7.02 o 
  -1 -12  12        2.04       -2.15      2.73 o 
   0 -12  12        4.15       13.41      3.61 o 
   1 -12  12      159.41      187.42     15.32 o 
   2 -12  12       40.55       37.35     10.97 o 
  -6 -11  12        1.06        5.39      3.06 o 
  -5 -11  12       67.70       61.84      5.79 o 
  -4 -11  12      131.29      137.93      9.37 o 
  -3 -11  12      106.31      119.06      7.35 o 
  -2 -11  12      195.88      204.41      9.50 o 
  -1 -11  12       30.63       42.72      4.54 o 
   0 -11  12      202.89      218.89      9.16 o 
   1 -11  12       92.39       89.29      6.46 o 
   2 -11  12      251.00      250.31     18.97 o 
   3 -11  12       67.26       82.84     11.43 o 
  -7 -10  12       49.63       65.19     10.74 o 
  -6 -10  12       36.43       33.11      8.00 o 
  -5 -10  12       33.25       35.26      4.49 o 
  -4 -10  12        1.19        3.29      2.41 o 
  -3 -10  12       16.44       21.12      4.57 o 
  -2 -10  12      156.59      141.31     10.29 o 
  -1 -10  12       47.86       41.64      6.03 o 
   0 -10  12        0.04        3.63      3.33 o 
   1 -10  12      182.41      195.66      8.62 o 
   2 -10  12       15.04       15.80      4.60 o 
   3 -10  12      121.10      115.12      9.12 o 
   4 -10  12       13.36       11.98      3.58 o 
   5 -10  12       17.90       24.12      5.89 o 
  -7  -9  12        1.03        1.00      2.61 o 
  -6  -9  12       75.53       71.54      5.65 o 
  -5  -9  12      178.52      172.69      8.06 o 
  -4  -9  12       12.13       16.92      3.06 o 
  -3  -9  12       53.43       65.62      4.94 o 
  -2  -9  12      241.57      210.37      8.66 o 
  -1  -9  12        8.66        8.47      2.58 o 
   0  -9  12       15.53       10.53      3.99 o 
   1  -9  12       76.84       67.34      5.06 o 
   2  -9  12       12.19       14.72      4.35 o 
   3  -9  12       54.57       60.58     10.83 o 
   4  -9  12       11.66       10.34      2.73 o 
   5  -9  12      142.10      164.67      6.85 o 
  -8  -8  12      209.27      259.86     11.62 o 
  -7  -8  12       13.44       18.83      8.69 o 
  -6  -8  12        8.13        8.69      2.42 o 
  -5  -8  12       50.86       56.91      3.76 o 
  -4  -8  12       71.68       73.28      5.49 o 
  -3  -8  12      114.02       98.39      5.65 o 
  -2  -8  12      424.62      434.39     11.11 o 
  -1  -8  12      646.22      564.98     11.23 o 
   0  -8  12       17.01       17.37      2.40 o 
   1  -8  12      891.75      877.80     16.19 o 
   2  -8  12       56.93       52.15      3.54 o 
   3  -8  12      106.45      103.28      4.90 o 
   4  -8  12        0.06        1.81      3.59 o 
   5  -8  12      203.71      209.65      8.52 o 
   6  -8  12        0.01       -3.99      2.66 o 
  -8  -7  12        0.01        3.42      2.97 o 
  -7  -7  12       36.44       37.37      4.61 o 
  -6  -7  12       47.47       46.94      4.68 o 
  -5  -7  12       43.18       50.71      3.48 o 
  -4  -7  12      744.06      733.32     14.85 o 
  -3  -7  12      901.06      865.00     20.34 o 
  -2  -7  12       66.70       49.82      2.77 o 
  -1  -7  12     1241.00     1235.68     19.71 o 
   0  -7  12      570.81      497.73      9.97 o 
   1  -7  12      134.45      126.67      4.14 o 
   2  -7  12       17.95       26.59      4.01 o 
   3  -7  12        1.79        1.61      2.25 o 
   4  -7  12      221.23      215.61      8.34 o 
   5  -7  12      273.26      281.87     14.39 o 
   6  -7  12      109.15      111.99      6.52 o 
   7  -7  12       35.02       42.09      6.21 o 
  -8  -6  12       87.02       81.33      8.46 o 
  -7  -6  12       20.95       23.60      4.03 o 
  -6  -6  12       59.88       66.83      5.05 o 
  -5  -6  12       13.86       16.15      5.71 o 
  -4  -6  12        5.82        7.95      1.92 o 
  -3  -6  12      125.52      106.20      4.21 o 
  -2  -6  12       52.16       57.56      3.87 o 
  -1  -6  12      135.91      145.47      5.29 o 
   0  -6  12      434.29      391.76      7.02 o 
   1  -6  12      587.22      572.07     10.75 o 
   2  -6  12        4.62       14.06      3.10 o 
   3  -6  12       68.08       54.31      3.79 o 
   4  -6  12      114.40       97.25      6.33 o 
   5  -6  12        1.52        4.08      2.10 o 
   6  -6  12      161.25      165.63      9.19 o 
   7  -6  12       36.13       36.19      4.25 o 
   8  -6  12        8.62        1.51      4.16 o 
  -8  -5  12       15.51       13.00      5.03 o 
  -7  -5  12        0.55        1.57      2.53 o 
  -6  -5  12      147.66      135.28      7.02 o 
  -5  -5  12      545.34      559.77     24.69 o 
  -4  -5  12        0.70       -1.83      2.29 o 
  -3  -5  12      217.70      204.01      5.67 o 
  -2  -5  12      140.42      135.82      3.85 o 
  -1  -5  12     1426.12     1503.39     22.35 o 
   0  -5  12     1091.58     1082.42     20.00 o 
   1  -5  12       70.95       59.93      2.71 o 
   2  -5  12       16.68       19.17      2.29 o 
   3  -5  12        3.45        2.40      1.75 o 
   4  -5  12        8.93        9.10      2.37 o 
   5  -5  12       17.44       15.71      2.96 o 
   6  -5  12       28.88       34.35      3.82 o 
   7  -5  12        9.46        7.86      3.13 o 
   8  -5  12        1.01       -1.13      3.89 o 
  -9  -4  12        1.40        0.36      5.03 o 
  -8  -4  12      219.46      239.36     11.07 o 
  -7  -4  12       29.31       15.64      5.03 o 
  -6  -4  12      639.04      576.86     16.53 o 
  -5  -4  12     1516.07     1471.45     32.21 o 
  -4  -4  12      134.53      135.33      8.92 o 
  -3  -4  12      970.89      981.23     15.60 o 
  -2  -4  12      124.46      121.42      3.87 o 
  -1  -4  12       60.82       56.91      2.79 o 
   0  -4  12        3.92        3.59      0.84 o 
   1  -4  12      340.19      341.87      9.90 o 
   2  -4  12     1125.00     1116.00     20.39 o 
   3  -4  12      343.02      339.02     10.07 o 
   4  -4  12      110.45       97.81      4.77 o 
   5  -4  12       42.68       41.86      3.62 o 
   6  -4  12       72.02       69.92      4.05 o 
   7  -4  12       27.97       28.02      3.66 o 
   8  -4  12        0.04       -0.36      2.54 o 
   9  -4  12       63.98       68.17     10.06 o 
  -9  -3  12       80.42       86.73      7.41 o 
  -8  -3  12       11.82       18.75      6.17 o 
  -7  -3  12       92.66      104.54      6.90 o 
  -6  -3  12        4.29       11.89      3.43 o 
  -5  -3  12        0.07       -0.29      1.37 o 
  -4  -3  12     1711.91     1660.04     29.22 o 
  -3  -3  12       34.22       30.40      1.81 o 
  -2  -3  12        0.08        1.70      0.87 o 
  -1  -3  12      819.12      786.75     10.92 o 
   0  -3  12      391.02      383.10      5.67 o 
   1  -3  12      903.84      934.78     12.88 o 
   2  -3  12        2.19        4.46      2.06 o 
   3  -3  12      536.11      528.77     11.40 o 
   4  -3  12      365.01      371.57      9.53 o 
   5  -3  12       78.79       72.97      4.34 o 
   6  -3  12       42.92       48.31      3.89 o 
   7  -3  12       32.71       36.74      8.45 o 
   8  -3  12        0.01        0.53      2.68 o 
   9  -3  12       54.61       61.83      6.77 o 
  -8  -2  12       62.29       75.23     10.52 o 
  -7  -2  12      116.79      124.49     16.92 o 
  -6  -2  12       47.37       51.75      4.61 o 
  -5  -2  12       96.48       84.22      4.33 o 
  -4  -2  12       55.46       57.97      3.72 o 
  -3  -2  12      722.33      701.19     11.49 o 
  -2  -2  12      121.75      128.69      4.88 o 
  -1  -2  12      341.85      371.43      5.66 o 
   0  -2  12      184.00      162.57      2.93 o 
   1  -2  12       57.01       52.26      2.92 o 
   2  -2  12      249.47      245.91      7.65 o 
   3  -2  12      112.92      120.57      2.82 o 
   4  -2  12     2100.24     1984.03     29.43 o 
   5  -2  12      560.49      548.29     12.89 o 
   6  -2  12       31.53       35.68      2.79 o 
   7  -2  12      327.62      337.50     10.39 o 
   8  -2  12      442.75      435.59     12.34 o 
   9  -2  12       84.75       80.31      6.99 o 
  -8  -1  12        4.41        5.71      3.23 o 
  -7  -1  12       53.44       55.80      5.38 o 
  -6  -1  12       17.10       16.01      3.20 o 
  -5  -1  12       37.41       40.10      3.03 o 
  -4  -1  12        7.99       10.74      2.00 o 
  -3  -1  12       99.64      107.85      3.38 o 
  -2  -1  12      876.72      845.15     15.46 o 
  -1  -1  12      452.13      471.57     13.34 o 
   0  -1  12       72.64       75.25      2.50 o 
   1  -1  12     2086.52     2250.91     28.15 o 
   2  -1  12     1202.15     1238.47     20.19 o 
   3  -1  12        3.81        2.37      1.39 o 
   4  -1  12      627.09      609.11      9.61 o 
   5  -1  12      769.37      767.08     14.76 o 
   6  -1  12        0.03        2.15      1.36 o 
   7  -1  12      115.10      124.05      6.71 o 
   8  -1  12       57.17       70.29      7.62 o 
   9  -1  12      135.57      126.95      8.12 o 
  10  -1  12        3.07        1.37      3.94 o 
  -8   0  12        4.79        2.57      3.06 o 
  -7   0  12      140.45      159.83     10.06 o 
  -6   0  12      109.31       95.64     14.17 o 
  -5   0  12       53.69       46.50      4.17 o 
  -4   0  12       29.83       15.61      2.35 o 
  -3   0  12      126.67      123.25      3.69 o 
  -2   0  12      285.00      292.60     13.72 o 
  -1   0  12       51.74       42.06      5.03 o 
   0   0  12      785.22      783.10     15.73 o 
   1   0  12       26.05       33.01      2.40 o 
   2   0  12      455.68      514.68      9.04 o 
   3   0  12     1002.06     1002.89     17.68 o 
   4   0  12      117.53      108.82      3.05 o 
   5   0  12      897.71      883.23     15.29 o 
   6   0  12       96.72       95.00      3.55 o 
   7   0  12       81.09       81.17      3.61 o 
   8   0  12        7.69       10.48      2.20 o 
   9   0  12      131.13      129.25      6.68 o 
  10   0  12        1.00       -3.72      3.43 o 
  -8   1  12       22.02       14.58      4.28 o 
  -7   1  12      210.52      237.08     16.23 o 
  -6   1  12      243.43      228.41     33.83 o 
  -5   1  12      161.08      138.22     10.97 o 
  -4   1  12       35.67       33.74      3.38 o 
  -3   1  12       30.96       32.03      1.95 o 
  -2   1  12      704.14      726.58     12.53 o 
  -1   1  12      347.68      321.86     14.63 o 
   0   1  12     2543.89     2442.26     49.46 o 
   1   1  12       77.45       82.36      1.95 o 
   2   1  12        0.38        2.29      0.82 o 
   3   1  12       22.38       21.18      2.38 o 
   4   1  12      416.24      408.23      7.73 o 
   5   1  12      488.28      485.15     11.48 o 
   6   1  12       29.35       27.12      2.57 o 
   7   1  12      432.21      446.57      8.85 o 
   8   1  12        1.27       -1.04      1.55 o 
   9   1  12        0.09       -2.92      1.95 o 
  10   1  12       24.30       22.90      4.82 o 
  -8   2  12       31.19       27.44      4.94 o 
  -7   2  12       24.13       20.87      4.28 o 
  -6   2  12       43.13       56.58      5.38 o 
  -5   2  12      292.25      278.18      8.68 o 
  -4   2  12       13.30        9.19      1.94 o 
  -3   2  12      318.76      336.73     14.40 o 
  -2   2  12       50.60       50.59      2.23 o 
  -1   2  12      559.47      598.19     18.38 o 
   0   2  12     1901.04     1915.10     31.46 o 
   1   2  12      596.96      522.19      8.46 o 
   2   2  12       99.56       95.92      3.35 o 
   3   2  12       27.84       28.39      1.92 o 
   4   2  12      199.09      187.48      5.67 o 
   5   2  12      833.95      805.33     14.48 o 
   6   2  12       13.66       15.66      2.26 o 
   7   2  12      215.08      211.43      5.72 o 
   8   2  12        6.17        4.99      1.87 o 
   9   2  12       54.55       45.87      3.80 o 
  10   2  12        7.71        7.20      3.32 o 
  -8   3  12        7.07       10.06      3.95 o 
  -7   3  12       63.64       64.81      6.37 o 
  -6   3  12       46.59       39.01      9.14 o 
  -5   3  12      821.77      799.15     19.29 o 
  -4   3  12      593.68      606.70     12.18 o 
  -3   3  12      157.63      187.10      6.37 o 
  -2   3  12      723.98      677.19      9.16 o 
  -1   3  12      925.07      945.17     13.97 o 
   0   3  12       99.30      120.23      4.02 o 
   1   3  12     1433.57     1415.51     20.44 o 
   2   3  12       62.88       51.04      3.41 o 
   3   3  12       22.06       12.04      1.61 o 
   4   3  12      131.21      132.38      3.17 o 
   5   3  12      501.01      469.56      9.81 o 
   6   3  12      458.23      447.59     10.00 o 
   7   3  12       13.84       21.01      2.28 o 
   8   3  12      587.47      569.88     10.85 o 
   9   3  12       69.36       69.77      4.46 o 
  10   3  12        6.85       10.04      3.35 o 
  -7   4  12       65.16       62.27      6.37 o 
  -6   4  12        2.47        1.48      2.73 o 
  -5   4  12      155.45      154.82     12.78 o 
  -4   4  12       15.42       15.45      2.71 o 
  -3   4  12      260.37      278.33      8.40 o 
  -2   4  12      268.17      236.30      6.00 o 
  -1   4  12       10.04       15.41      1.30 o 
   0   4  12      224.11      220.38      4.98 o 
   1   4  12       70.65       83.71      2.43 o 
   2   4  12      186.53      195.89      5.34 o 
   3   4  12       59.48       45.42      3.71 o 
   4   4  12        6.31        4.18      1.10 o 
   5   4  12     1105.09     1116.54     18.98 o 
   6   4  12        6.12        2.61      1.71 o 
   7   4  12        7.19        2.99      1.69 o 
   8   4  12      136.36      126.66      4.73 o 
   9   4  12      271.02      270.87      8.34 o 
  10   4  12        8.43        3.95      3.02 o 
  11   4  12       51.85       46.03      6.37 o 
  -7   5  12       30.79       38.42      5.71 o 
  -6   5  12      136.34      120.61     11.66 o 
  -5   5  12      288.30      280.08     10.28 o 
  -4   5  12      535.99      535.61     13.84 o 
  -3   5  12      291.15      286.58      9.68 o 
  -2   5  12      290.90      291.68      8.66 o 
  -1   5  12      434.49      396.13      9.30 o 
   0   5  12      264.69      244.46      5.45 o 
   1   5  12       59.57       53.79      2.80 o 
   2   5  12       19.54       21.02      2.86 o 
   3   5  12      171.80      167.57      7.49 o 
   4   5  12       14.66       15.04      1.83 o 
   5   5  12       54.45       53.55      3.56 o 
   6   5  12     1069.41     1038.43     18.72 o 
   7   5  12        1.14        1.42      1.57 o 
   8   5  12      624.64      626.51     11.87 o 
   9   5  12       16.69       14.74      2.97 o 
  10   5  12       82.49       82.28      5.97 o 
  11   5  12        4.25        6.20      4.49 o 
  -6   6  12       20.48       31.13      5.49 o 
  -5   6  12       77.39       68.57      5.16 o 
  -4   6  12        2.08        1.73      2.39 o 
  -3   6  12      507.07      488.18     12.90 o 
  -2   6  12       38.20       41.61      3.29 o 
  -1   6  12      105.01      105.88      4.53 o 
   0   6  12      119.50      117.23      4.51 o 
   1   6  12        7.49        7.06      1.66 o 
   2   6  12      994.84      986.17     17.86 o 
   3   6  12       60.32       79.74      3.26 o 
   4   6  12      266.72      286.61      7.65 o 
   5   6  12      880.43      871.30     17.91 o 
   6   6  12        2.98       20.97      2.94 o 
   7   6  12       42.25       50.52      3.24 o 
   8   6  12       14.15        7.53      2.31 o 
   9   6  12        0.41       -0.89      2.18 o 
  10   6  12      103.12      108.41      6.56 o 
  11   6  12      107.33      110.64     10.97 o 
  -6   7  12       32.13       36.79      6.30 o 
  -5   7  12      270.23      285.71     10.61 o 
  -4   7  12      270.90      264.74      9.65 o 
  -3   7  12      130.55      119.33      6.12 o 
  -2   7  12        0.06       -2.41      1.61 o 
  -1   7  12     3730.77     3708.78     54.29 o 
   0   7  12      402.35      404.63      9.70 o 
   1   7  12      116.40      128.34      3.69 o 
   2   7  12      386.07      353.61      8.52 o 
   3   7  12     2100.53     2038.60     35.03 o 
   4   7  12        3.01        4.44      1.66 o 
   5   7  12       89.67      100.15      4.82 o 
   6   7  12      303.56      295.64      9.14 o 
   7   7  12       78.54       79.34      3.91 o 
   8   7  12      164.24      173.47      5.92 o 
   9   7  12        0.43        1.46      2.39 o 
  10   7  12        4.49        1.39      3.84 o 
  -5   8  12       52.01       42.01      4.89 o 
  -4   8  12       73.99       73.68      4.86 o 
  -3   8  12        0.57        0.01      1.46 o 
  -2   8  12      298.71      307.56      7.24 o 
  -1   8  12        6.24        7.72      1.75 o 
   0   8  12      103.93       97.13      3.68 o 
   1   8  12        5.68        4.73      1.26 o 
   2   8  12      306.68      299.67      7.36 o 
   3   8  12      225.17      210.80      6.55 o 
   4   8  12      650.73      645.29     14.46 o 
   5   8  12      379.22      392.13     10.76 o 
   6   8  12      574.96      536.82     17.15 o 
   7   8  12        5.22       -0.47      1.74 o 
   8   8  12       17.04       11.41      3.11 o 
   9   8  12      285.22      294.88      9.30 o 
  10   8  12      124.24      117.86      8.57 o 
  -5   9  12       48.14       59.71      4.98 o 
  -4   9  12        4.31       -2.45      2.18 o 
  -3   9  12       15.17       23.27      3.20 o 
  -2   9  12      241.32      226.44      6.62 o 
  -1   9  12      219.41      198.01      5.71 o 
   0   9  12      286.48      294.90      7.09 o 
   1   9  12      289.33      313.63      7.22 o 
   2   9  12      185.11      170.59      5.56 o 
   3   9  12      366.98      360.34      9.68 o 
   4   9  12      270.83      270.19      8.47 o 
   5   9  12      610.38      577.26     19.14 o 
   6   9  12      106.58      117.63      5.98 o 
   7   9  12       34.21       25.71      3.12 o 
   8   9  12       55.49       67.44      4.87 o 
   9   9  12        0.45        6.73      3.03 o 
  10   9  12       22.71       15.86      7.54 o 
  -4  10  12        4.38        6.62      2.60 o 
  -3  10  12        4.23        2.58      2.31 o 
  -2  10  12        8.07        5.21      2.38 o 
  -1  10  12      297.48      306.96      8.58 o 
   0  10  12      517.77      472.90      9.90 o 
   1  10  12       30.33       23.11      2.47 o 
   2  10  12      847.06      836.39     16.21 o 
   3  10  12       29.70       37.26      3.08 o 
   4  10  12      277.51      273.94      8.86 o 
   5  10  12       62.88       63.71      5.46 o 
   6  10  12      145.92      132.93      6.33 o 
   7  10  12      449.26      400.65     12.31 o 
   8  10  12      284.66      273.62     10.03 o 
   9  10  12      224.80      220.99      8.46 o 
  10  10  12        3.14        4.32      4.82 o 
  -3  11  12       16.85       14.53      3.20 o 
  -2  11  12       34.75       41.19      4.14 o 
  -1  11  12      545.96      557.53     14.32 o 
   0  11  12      368.27      379.89     10.57 o 
   1  11  12      181.43      177.43      6.45 o 
   2  11  12      231.09      246.40      7.62 o 
   3  11  12      116.79      118.19      6.93 o 
   4  11  12       97.09      100.73      5.49 o 
   5  11  12      213.04      207.86      8.26 o 
   6  11  12      878.83      885.21     24.33 o 
   7  11  12       38.69       35.29      4.77 o 
   8  11  12        0.17        3.19      3.41 o 
   9  11  12       25.97       25.90      5.92 o 
  -2  12  12        3.28        0.58      2.50 o 
  -1  12  12        8.25        6.10      2.67 o 
   0  12  12      405.90      404.05     11.49 o 
   1  12  12        6.20        9.39      3.61 o 
   2  12  12        7.62        5.00      2.89 o 
   3  12  12      253.85      296.71     11.34 o 
   4  12  12        0.33        2.37      4.11 o 
   5  12  12       37.56       45.22     10.06 o 
   6  12  12        4.88        3.11      3.15 o 
   7  12  12      230.68      239.57     10.01 o 
   8  12  12       72.31       72.07      8.12 o 
   9  12  12       13.93       20.50      5.92 o 
  -1  13  12        2.60        5.75      2.70 o 
   0  13  12      100.41      118.97      7.84 o 
   1  13  12      181.37      182.34     10.69 o 
   2  13  12       11.70       16.51      4.13 o 
   3  13  12       61.38       48.30      5.55 o 
   4  13  12      311.74      304.85     12.10 o 
   5  13  12       53.60       65.60      7.55 o 
   6  13  12        0.19       -4.01      2.67 o 
   7  13  12      293.94      299.56     11.57 o 
   8  13  12      174.46      184.80     22.63 o 
   1  14  12       71.53       73.56      6.61 o 
   2  14  12       14.60       19.15      4.17 o 
   3  14  12        4.84        5.29      4.03 o 
   4  14  12        1.58        1.31      3.29 o 
   5  14  12      125.37      127.89      6.48 o 
   6  14  12       12.06        4.29      3.36 o 
   7  14  12       38.77       35.66      6.86 o 
  -4 -12  13       75.13       72.56      6.25 o 
  -3 -12  13       24.49       30.56      5.03 o 
  -2 -12  13       99.43       94.44      7.23 o 
  -1 -12  13      134.71      151.23      8.90 o 
   0 -12  13       11.04       22.19      7.82 o 
   1 -12  13        1.43        0.40      3.87 o 
  -6 -11  13        3.81       -0.23      2.91 o 
  -5 -11  13       11.21       11.43      3.66 o 
  -4 -11  13      109.08      125.56      7.55 o 
  -3 -11  13      197.64      207.51     10.29 o 
  -2 -11  13        1.16        2.08      2.86 o 
  -1 -11  13       24.21       25.76      4.49 o 
   0 -11  13      250.87      250.87     10.10 o 
   1 -11  13        4.09        1.71      3.92 o 
   2 -11  13        8.80        6.41     22.17 o 
   3 -11  13       29.80       15.09      5.42 o 
  -6 -10  13      142.18      166.12      8.53 o 
  -5 -10  13        2.66        0.23      2.26 o 
  -4 -10  13      137.31      139.74      7.55 o 
  -3 -10  13        7.84        5.03      3.20 o 
  -2 -10  13       16.28       22.25      3.84 o 
  -1 -10  13        0.39       -3.10      5.04 o 
   0 -10  13      121.59      145.87      7.20 o 
   1 -10  13      588.45      585.36     22.05 o 
   2 -10  13       16.92       15.86      6.63 o 
   3 -10  13       14.59       18.11     16.00 o 
   4 -10  13      219.16      234.30     12.12 o 
  -7  -9  13       49.80       48.94      5.17 o 
  -6  -9  13       31.87       26.58      4.03 o 
  -5  -9  13        2.67        0.00      2.74 o 
  -4  -9  13       16.85       11.27      2.73 o 
  -3  -9  13      218.98      226.93      9.03 o 
  -2  -9  13      204.54      204.59      8.53 o 
  -1  -9  13      113.21      106.14      6.59 o 
   0  -9  13       22.33       15.12      2.56 o 
   1  -9  13        3.36        0.57      2.01 o 
   2  -9  13       61.29       63.82     12.34 o 
   3  -9  13       31.79       26.88      3.78 o 
   4  -9  13        2.14        2.39      2.77 o 
   5  -9  13       75.19       71.34      4.93 o 
  -7  -8  13       94.46       97.98      6.77 o 
  -6  -8  13       19.65       20.23      2.98 o 
  -5  -8  13       53.08       60.88      5.03 o 
  -4  -8  13       62.16       63.73      4.68 o 
  -3  -8  13        0.25        2.29      2.08 o 
  -2  -8  13      313.80      280.93      8.78 o 
  -1  -8  13       60.12       37.65      2.94 o 
   0  -8  13      250.63      269.52      7.21 o 
   1  -8  13      194.27      149.85      6.63 o 
   2  -8  13       55.80       47.08      3.47 o 
   3  -8  13        7.88        5.69      2.35 o 
   4  -8  13       87.50      105.33      8.03 o 
   5  -8  13        0.63        2.07      4.05 o 
   6  -8  13        0.55        1.90      3.65 o 
  -8  -7  13        2.67        3.54      3.06 o 
  -7  -7  13        0.08        0.60      2.53 o 
  -6  -7  13      133.75      143.86     19.66 o 
  -5  -7  13        7.46        8.36      1.98 o 
  -4  -7  13       93.15       89.51      7.09 o 
  -3  -7  13      526.74      505.51     13.72 o 
  -2  -7  13      269.84      287.75     10.93 o 
  -1  -7  13       78.09       62.57      3.15 o 
   0  -7  13        6.91        7.16      1.72 o 
   1  -7  13      203.73      201.61      5.21 o 
   2  -7  13       21.64       13.30      2.76 o 
   3  -7  13      222.28      200.19      7.55 o 
   4  -7  13      178.76      199.26     12.73 o 
   5  -7  13        5.74        2.14      3.31 o 
   6  -7  13        2.34        0.66      2.53 o 
   7  -7  13       10.45        9.72      4.23 o 
  -8  -6  13       12.79       21.91      4.28 o 
  -7  -6  13        1.06       -2.25      3.43 o 
  -6  -6  13      263.04      269.47     10.41 o 
  -5  -6  13      122.38      131.54      6.57 o 
  -4  -6  13      444.48      418.46     16.89 o 
  -3  -6  13        9.22       16.99      3.36 o 
  -2  -6  13       92.80       73.86      3.67 o 
  -1  -6  13       24.94       26.87      2.67 o 
   0  -6  13     1079.02     1080.34     17.54 o 
   1  -6  13      791.99      751.50     13.34 o 
   2  -6  13      199.45      161.73      6.44 o 
   3  -6  13       10.44        9.10      2.57 o 
   4  -6  13      179.48      188.72      7.11 o 
   5  -6  13      165.96      162.34     19.89 o 
   6  -6  13       93.13       90.46      5.65 o 
   7  -6  13        2.71        3.36      2.90 o 
  -8  -5  13       64.46       61.45      9.83 o 
  -7  -5  13       14.40       11.84      3.18 o 
  -6  -5  13       11.17       16.01      3.20 o 
  -5  -5  13        1.71        1.13      2.06 o 
  -4  -5  13      180.10      186.47      7.25 o 
  -3  -5  13        0.07        1.91      1.39 o 
  -2  -5  13      147.48      157.61      4.29 o 
  -1  -5  13        5.48        7.00      1.54 o 
   0  -5  13       32.54       26.74      2.48 o 
   1  -5  13      306.02      315.14      6.56 o 
   2  -5  13      344.70      319.81      8.38 o 
   3  -5  13        8.25       11.65      2.34 o 
   4  -5  13        1.15        0.99      2.14 o 
   5  -5  13      652.41      667.90     15.91 o 
   6  -5  13      278.78      255.67     12.34 o 
   7  -5  13        0.08        0.75      2.54 o 
   8  -5  13        3.50        0.95      3.01 o 
  -8  -4  13        0.00       -2.17      2.53 o 
  -7  -4  13       43.10       28.25      4.28 o 
  -6  -4  13      145.20      120.14     15.32 o 
  -5  -4  13      126.49      112.85      6.04 o 
  -4  -4  13      117.94       92.14      5.03 o 
  -3  -4  13       41.22       48.63      3.38 o 
  -2  -4  13      381.30      393.83      7.44 o 
  -1  -4  13      255.28      255.70      4.83 o 
   0  -4  13      125.15      134.85      4.71 o 
   1  -4  13        8.88       12.08      3.29 o 
   2  -4  13        2.43        1.47      1.33 o 
   3  -4  13      660.26      641.72     15.91 o 
   4  -4  13       54.38       53.75      3.72 o 
   5  -4  13        2.85        7.63      2.45 o 
   6  -4  13      149.66      144.54      9.50 o 
   7  -4  13       31.96       25.93      3.54 o 
   8  -4  13       21.41       19.90      3.72 o 
  -8  -3  13       37.60       39.47      5.38 o 
  -7  -3  13       27.73       36.81      4.72 o 
  -6  -3  13        0.74        3.63      2.97 o 
  -5  -3  13       26.87       26.31      5.94 o 
  -4  -3  13       97.68       80.06      3.35 o 
  -3  -3  13       28.73       25.01      2.04 o 
  -2  -3  13       89.27       83.71      2.50 o 
  -1  -3  13      129.89      119.69      3.42 o 
   0  -3  13      714.33      698.77      9.20 o 
   1  -3  13      131.49      125.19      4.13 o 
   2  -3  13      533.41      533.61     16.23 o 
   3  -3  13      213.11      192.47      5.74 o 
   4  -3  13      138.94      131.17      5.34 o 
   5  -3  13      441.86      442.51     11.52 o 
   6  -3  13       41.51       45.43      4.07 o 
   7  -3  13       35.26       40.94      4.02 o 
   8  -3  13       48.66       52.24      4.62 o 
   9  -3  13       29.82       39.17      7.54 o 
  -8  -2  13       88.15      113.41      7.80 o 
  -7  -2  13       93.30       96.14      7.54 o 
  -6  -2  13       19.15       15.19      5.49 o 
  -5  -2  13      250.77      277.54      9.77 o 
  -4  -2  13      864.94      804.25     19.11 o 
  -3  -2  13      749.32      683.97     11.88 o 
  -2  -2  13       51.20       55.72      2.09 o 
  -1  -2  13       35.99       34.31      1.35 o 
   0  -2  13        0.80        1.02      0.58 o 
   1  -2  13     2829.14     2815.91     34.94 o 
   2  -2  13      335.05      296.32      7.32 o 
   3  -2  13       12.55        8.57      1.30 o 
   4  -2  13      174.10      175.11      5.85 o 
   5  -2  13       14.91       14.57      2.48 o 
   6  -2  13       37.85       35.09      3.85 o 
   7  -2  13      569.61      577.36     12.21 o 
   8  -2  13       52.13       60.05      4.99 o 
   9  -2  13      153.86      147.22      7.38 o 
  -8  -1  13        8.28        7.85      5.94 o 
  -7  -1  13       31.13       31.94      5.49 o 
  -6  -1  13      111.53       98.44      6.48 o 
  -5  -1  13      214.74      200.72      8.69 o 
  -4  -1  13      211.50      165.06      6.43 o 
  -3  -1  13       29.27       25.19      1.54 o 
  -2  -1  13       46.36       45.95      5.03 o 
  -1  -1  13      921.84      931.17     31.77 o 
   0  -1  13      116.26      113.53      3.31 o 
   1  -1  13      135.16      139.89      3.07 o 
   2  -1  13     3080.38     3151.28     43.89 o 
   3  -1  13      725.09      703.37     14.36 o 
   4  -1  13        1.04        1.44      1.13 o 
   5  -1  13       37.97       22.64      2.34 o 
   6  -1  13      643.45      621.33     14.64 o 
   7  -1  13      148.94      157.28      5.62 o 
   8  -1  13        4.63        1.29      2.89 o 
   9  -1  13       64.98       71.23      5.43 o 
  10  -1  13       63.57       67.81      7.19 o 
  -8   0  13       62.56       54.74      6.04 o 
  -7   0  13       22.13       19.52      7.77 o 
  -6   0  13       21.63       33.10      4.06 o 
  -5   0  13      314.69      345.22     39.09 o 
  -4   0  13      408.66      408.12     11.97 o 
  -3   0  13      177.99      191.52      6.58 o 
  -2   0  13      201.97      191.56     10.97 o 
  -1   0  13      234.07      211.08     14.40 o 
   0   0  13     2090.84     2053.43     35.73 o 
   1   0  13        1.53        1.53      0.58 o 
   2   0  13      760.28      778.78     12.76 o 
   3   0  13     2580.11     2687.52     44.98 o 
   4   0  13      179.48      170.06      6.13 o 
   5   0  13       70.10       69.08      3.35 o 
   6   0  13      431.77      435.36      9.73 o 
   7   0  13      417.94      419.15      9.94 o 
   8   0  13       17.34       15.02      3.03 o 
   9   0  13        0.53        0.59      2.75 o 
  10   0  13       26.40       17.68      8.00 o 
  -8   1  13       40.05       32.37      5.27 o 
  -7   1  13        0.52       -0.60      2.53 o 
  -6   1  13       10.25        1.97      2.53 o 
  -5   1  13       20.54       28.17      3.80 o 
  -4   1  13      340.74      327.43     10.54 o 
  -3   1  13      209.64      171.97      6.27 o 
  -2   1  13        0.19        0.15      0.62 o 
  -1   1  13      932.33      886.94     30.63 o 
   0   1  13       53.71       61.54      4.20 o 
   1   1  13       49.16       56.69      2.15 o 
   2   1  13       86.00       94.79      3.76 o 
   3   1  13      410.29      439.58      8.60 o 
   4   1  13       79.09       68.96      2.99 o 
   5   1  13     1032.28     1061.40     17.89 o 
   6   1  13        0.13       -0.17      1.54 o 
   7   1  13      356.18      329.68     10.95 o 
   8   1  13       25.86       21.61      3.07 o 
   9   1  13        0.31       -1.07      2.38 o 
  10   1  13       50.61       49.47     11.66 o 
  -7   2  13      198.88      190.96     11.43 o 
  -6   2  13       27.17       24.40      4.06 o 
  -5   2  13       16.96       18.00      3.38 o 
  -4   2  13      175.38      160.90      7.25 o 
  -3   2  13        7.60        6.99      2.74 o 
  -2   2  13      925.76      922.71     16.08 o 
  -1   2  13        4.28        5.74      1.37 o 
   0   2  13      171.31      148.64      4.18 o 
   1   2  13        4.28        6.74      0.87 o 
   2   2  13      505.16      470.89     11.35 o 
   3   2  13        9.13        4.53      1.18 o 
   4   2  13        2.18        2.95      1.04 o 
   5   2  13       59.08       49.53      2.90 o 
   6   2  13       38.23       32.61      2.77 o 
   7   2  13        1.19       -0.69      1.66 o 
   8   2  13       10.00       12.44      2.16 o 
   9   2  13       91.39      107.59      5.30 o 
  10   2  13        2.59       -0.98      3.00 o 
  -7   3  13      213.03      233.73     11.52 o 
  -6   3  13       76.11       65.90      5.82 o 
  -5   3  13       15.17       12.50      3.66 o 
  -4   3  13      331.85      291.36      9.45 o 
  -3   3  13      160.46      156.96      6.68 o 
  -2   3  13     1362.07     1329.92     17.30 o 
  -1   3  13      668.38      636.14      9.24 o 
   0   3  13      274.99      297.84      5.00 o 
   1   3  13        0.37        1.04      0.68 o 
   2   3  13      163.24      191.40      5.35 o 
   3   3  13      628.61      580.97     13.16 o 
   4   3  13       10.67        3.30      1.07 o 
   5   3  13        0.11       -1.10      1.25 o 
   6   3  13      187.37      190.21      6.08 o 
   7   3  13       43.04       40.00      3.20 o 
   8   3  13       30.48       29.85      2.78 o 
   9   3  13       25.63       23.34      3.25 o 
  10   3  13      160.49      184.34      7.24 o 
  -7   4  13       63.78       59.07      6.37 o 
  -6   4  13       25.71       30.06      4.61 o 
  -5   4  13        0.22        0.67      2.04 o 
  -4   4  13      156.84      153.58      6.58 o 
  -3   4  13      124.54      102.92      5.09 o 
  -2   4  13      422.53      389.89     10.69 o 
  -1   4  13      696.96      693.08     10.36 o 
   0   4  13     2055.63     2034.88     25.73 o 
   1   4  13      498.09      510.79      9.08 o 
   2   4  13      109.78      103.09      3.85 o 
   3   4  13      415.90      416.74     12.42 o 
   4   4  13      750.14      749.87     13.39 o 
   5   4  13       33.56       44.45      2.83 o 
   6   4  13      183.66      179.00      5.94 o 
   7   4  13      281.39      273.33     10.29 o 
   8   4  13       54.21       49.09      3.30 o 
   9   4  13        7.96        2.58      2.41 o 
  10   4  13        1.81        3.24      3.35 o 
  -6   5  13       84.69       87.97      7.14 o 
  -5   5  13        0.00        0.48      2.21 o 
  -4   5  13        3.24        0.49      1.94 o 
  -3   5  13      132.14      133.51      6.08 o 
  -2   5  13       61.43       56.88      3.96 o 
  -1   5  13       94.69       99.45      4.17 o 
   0   5  13      462.31      425.73      8.50 o 
   1   5  13      407.81      405.47      8.07 o 
   2   5  13       70.64       84.34      5.05 o 
   3   5  13       65.19       62.21      6.63 o 
   4   5  13      474.67      481.74     14.08 o 
   5   5  13      389.23      412.26      9.39 o 
   6   5  13      285.22      257.72      7.38 o 
   7   5  13      698.53      682.67     17.69 o 
   8   5  13      292.09      290.57      7.89 o 
   9   5  13       29.55       27.28      3.49 o 
  10   5  13        7.81        9.09      2.96 o 
  -6   6  13       16.25       21.78      4.72 o 
  -5   6  13       32.96       38.16      4.58 o 
  -4   6  13      148.36      151.25      7.20 o 
  -3   6  13      490.89      502.90     13.25 o 
  -2   6  13       89.06       94.16      4.54 o 
  -1   6  13        3.64        3.63      2.77 o 
   0   6  13      974.93      921.92     16.63 o 
   1   6  13      137.32      124.73      5.10 o 
   2   6  13      247.51      269.79      9.63 o 
   3   6  13        0.93        0.54      1.27 o 
   4   6  13       50.90       40.99      3.09 o 
   5   6  13      164.96      161.12      9.44 o 
   6   6  13        5.59        2.95      1.80 o 
   7   6  13       22.82       26.41      3.14 o 
   8   6  13       73.12       63.98      3.74 o 
   9   6  13        0.56        2.19      2.44 o 
  10   6  13        1.77       -1.43      2.41 o 
  -5   7  13       13.71       14.69      3.48 o 
  -4   7  13        8.96       12.75      3.02 o 
  -3   7  13      103.86      100.53      5.15 o 
  -2   7  13       44.93       43.85      4.69 o 
  -1   7  13     1356.40     1358.96     23.33 o 
   0   7  13       26.24       23.18      2.60 o 
   1   7  13      119.47       97.61      4.75 o 
   2   7  13      208.05      192.80      5.51 o 
   3   7  13       68.81       69.27      3.51 o 
   4   7  13      425.45      407.10     12.66 o 
   5   7  13      163.67      138.62      5.77 o 
   6   7  13       78.99       83.22      4.91 o 
   7   7  13      561.45      580.36     14.72 o 
   8   7  13      179.44      187.98      7.07 o 
   9   7  13       20.09       20.62      3.39 o 
  10   7  13       23.12       16.63      3.85 o 
  -5   8  13       69.42       78.53      5.38 o 
  -4   8  13       20.21       14.25      2.92 o 
  -3   8  13      102.78      104.20      4.45 o 
  -2   8  13      119.03      135.49      5.61 o 
  -1   8  13      189.90      172.50      7.24 o 
   0   8  13      462.79      448.32      8.82 o 
   1   8  13      444.81      453.38      8.82 o 
   2   8  13        4.21        2.15      1.65 o 
   3   8  13      128.13      106.15      4.66 o 
   4   8  13      746.50      719.96     15.80 o 
   5   8  13       57.46       52.22      3.94 o 
   6   8  13      115.82      111.69      9.41 o 
   7   8  13        6.08        2.66      2.14 o 
   8   8  13      267.55      265.72      8.64 o 
   9   8  13       85.46       84.52      5.32 o 
  10   8  13        7.68       12.45      5.94 o 
  -4   9  13        4.35        3.40      2.44 o 
  -3   9  13       83.50       67.50      5.21 o 
  -2   9  13      893.09      889.12     15.47 o 
  -1   9  13       40.31       52.05      3.14 o 
   0   9  13      324.68      319.92      7.57 o 
   1   9  13      451.95      429.15      8.98 o 
   2   9  13       80.82       79.77      5.75 o 
   3   9  13        0.98        2.41      1.69 o 
   4   9  13       72.19       76.98      4.42 o 
   5   9  13      117.15      111.96      5.55 o 
   6   9  13       30.20       28.62      3.55 o 
   7   9  13      249.30      255.12     20.57 o 
   8   9  13       10.98        8.14      2.97 o 
   9   9  13      333.95      306.30     12.87 o 
  10   9  13        9.56       10.76      5.15 o 
  -3  10  13       38.87       35.89      3.98 o 
  -2  10  13        2.48        2.99      2.29 o 
  -1  10  13        5.45        3.77      1.85 o 
   0  10  13      190.86      180.16      5.70 o 
   1  10  13      299.37      311.73      7.60 o 
   2  10  13      184.71      194.66      6.39 o 
   3  10  13      265.70      262.87      8.47 o 
   4  10  13       67.67       65.68      4.32 o 
   5  10  13      171.57      174.56      8.49 o 
   6  10  13      185.33      161.65     10.02 o 
   7  10  13       33.39       19.54      7.77 o 
   8  10  13        4.74        4.01      2.90 o 
   9  10  13       12.95        8.39      3.42 o 
  -3  11  13       13.82       12.36      3.12 o 
  -2  11  13        7.39        8.18      2.72 o 
  -1  11  13        3.33        1.34      2.26 o 
   0  11  13       22.12       24.91      3.46 o 
   1  11  13       18.60       12.38      2.49 o 
   2  11  13       82.56       82.62      8.38 o 
   3  11  13        0.55        0.75      1.86 o 
   4  11  13       15.99       10.02      2.66 o 
   5  11  13       22.45       25.61      6.17 o 
   6  11  13        6.28       15.51      4.68 o 
   7  11  13       29.29       17.94      3.97 o 
   8  11  13      108.83      114.42      9.56 o 
   9  11  13        2.20        1.18      3.78 o 
  -1  12  13       10.77       19.33      3.55 o 
   0  12  13        1.88       -0.21      2.36 o 
   1  12  13      181.11      195.37      9.25 o 
   2  12  13       61.50       54.63      5.60 o 
   3  12  13       14.27       24.17      4.73 o 
   4  12  13       26.51       37.58      7.54 o 
   5  12  13      521.69      514.94     19.54 o 
   6  12  13       80.69       85.37      8.41 o 
   7  12  13        0.23        0.84      3.25 o 
   8  12  13      108.93      112.80      8.11 o 
   0  13  13        0.05        0.67      2.99 o 
   1  13  13       33.68       54.90      7.12 o 
   2  13  13       47.92       43.59      5.57 o 
   3  13  13       23.39       19.34      4.21 o 
   4  13  13       72.51       54.81      6.94 o 
   5  13  13      116.81      119.08      9.82 o 
   6  13  13      196.26      188.68     11.95 o 
   7  13  13       37.87       38.25      5.24 o 
   2  14  13      203.86      221.74     10.76 o 
   3  14  13        0.97        0.67      3.22 o 
   4  14  13        0.05        0.99      4.03 o 
   5  14  13       15.00       15.69      5.14 o 
   6  14  13      409.84      406.25     14.18 o 
  -3 -12  14       36.03       28.38      4.61 o 
  -2 -12  14       59.90       66.39      8.92 o 
  -1 -12  14       14.68       14.45      4.17 o 
   0 -12  14        4.10        0.46      3.66 o 
  -5 -11  14       14.41       13.04      3.71 o 
  -4 -11  14       19.14       18.26      5.94 o 
  -3 -11  14       49.21       64.25     13.03 o 
  -2 -11  14       27.22       23.03      9.14 o 
  -1 -11  14       18.15       28.74      4.49 o 
   0 -11  14        0.06       -3.59      6.02 o 
   1 -11  14       29.42       11.11      8.92 o 
   2 -11  14      250.58      265.52     20.57 o 
  -6 -10  14        4.33        8.10      7.31 o 
  -5 -10  14        6.72        9.24      3.06 o 
  -4 -10  14       68.40       77.56      5.79 o 
  -3 -10  14       15.50       16.32      5.03 o 
  -2 -10  14       84.56       87.17     16.00 o 
  -1 -10  14      204.23      224.43      9.76 o 
   0 -10  14      143.23      152.12      7.51 o 
   1 -10  14        2.51       -1.75      7.31 o 
   2 -10  14       23.50       16.68      4.98 o 
   3 -10  14       54.95       44.20     10.52 o 
   4 -10  14       20.76       22.24     10.95 o 
  -6  -9  14       36.63       42.52      4.68 o 
  -5  -9  14       12.84       14.39      3.89 o 
  -4  -9  14      124.08      123.04     12.12 o 
  -3  -9  14       42.03       49.84      4.49 o 
  -2  -9  14       30.07       39.62      9.37 o 
  -1  -9  14      342.03      358.58     10.69 o 
   0  -9  14        1.99        1.92      2.11 o 
   1  -9  14       72.58       81.65      4.72 o 
   2  -9  14        0.17       -6.38      4.34 o 
   3  -9  14       15.94       15.71      3.59 o 
   4  -9  14        0.29        2.37      2.78 o 
   5  -9  14       11.29       14.06      5.90 o 
  -7  -8  14       71.59       77.26      8.69 o 
  -6  -8  14        0.32       -1.02      2.08 o 
  -5  -8  14       16.78       20.68      3.43 o 
  -4  -8  14       35.61       50.47      5.03 o 
  -3  -8  14        0.70        2.53      2.08 o 
  -2  -8  14      233.82      227.04     10.06 o 
  -1  -8  14        1.58        1.34      1.67 o 
   0  -8  14      273.30      320.10      8.04 o 
   1  -8  14       36.11       39.96      3.43 o 
   2  -8  14      143.03      118.62      4.97 o 
   3  -8  14       93.83       91.72      5.65 o 
   4  -8  14        1.40       -0.37      3.64 o 
   5  -8  14        0.19       -3.96      3.37 o 
   6  -8  14       30.40       30.18      6.40 o 
  -7  -7  14       18.00       30.44      4.36 o 
  -6  -7  14        1.81       -0.85      2.19 o 
  -5  -7  14       50.16       59.36      4.36 o 
  -4  -7  14        0.69        0.91      2.74 o 
  -3  -7  14        1.02       -1.74      1.83 o 
  -2  -7  14        2.20        0.69      1.94 o 
  -1  -7  14        3.05        8.41      2.09 o 
   0  -7  14       12.54       19.49      2.14 o 
   1  -7  14      138.16      131.10      4.23 o 
   2  -7  14        3.65       -0.73      1.92 o 
   3  -7  14        0.26        1.01      3.53 o 
   4  -7  14        4.52        2.13      3.27 o 
   5  -7  14        3.30        4.90      5.26 o 
   6  -7  14       50.04       37.51      6.16 o 
  -8  -6  14       60.48       75.71      6.57 o 
  -7  -6  14        0.19        2.20      2.53 o 
  -6  -6  14       94.21       88.28      6.04 o 
  -5  -6  14        5.75        3.02      5.26 o 
  -4  -6  14      217.04      215.66      6.53 o 
  -3  -6  14       54.84       53.15      4.57 o 
  -2  -6  14      323.96      287.91      7.69 o 
  -1  -6  14       89.11       89.72      4.21 o 
   0  -6  14        0.47        1.54      1.39 o 
   1  -6  14      725.50      680.13     15.13 o 
   2  -6  14       13.79       19.54      2.65 o 
   3  -6  14      240.37      235.37      7.87 o 
   4  -6  14       93.89       80.68      8.57 o 
   5  -6  14       68.90       55.55     10.29 o 
   6  -6  14       77.19       98.74      8.46 o 
   7  -6  14        0.38       -1.44      2.62 o 
  -8  -5  14       20.55       32.44      4.82 o 
  -7  -5  14      144.72      139.30      8.00 o 
  -6  -5  14        3.50        2.01      2.28 o 
  -5  -5  14        5.31        5.85      2.28 o 
  -4  -5  14       64.89       47.86      3.72 o 
  -3  -5  14      589.89      591.59     12.00 o 
  -2  -5  14     1109.82     1040.86     18.97 o 
  -1  -5  14      403.96      381.97      9.03 o 
   0  -5  14      554.86      567.14     12.26 o 
   1  -5  14       35.57       41.04      3.47 o 
   2  -5  14      209.69      176.87      6.05 o 
   3  -5  14      821.66      819.15     36.13 o 
   4  -5  14      308.72      301.67      9.19 o 
   5  -5  14      208.88      195.66      7.65 o 
   6  -5  14       67.72       69.15      6.92 o 
   7  -5  14       16.65       16.71      4.76 o 
   8  -5  14        3.46        2.16      3.15 o 
  -8  -4  14       15.18       15.02      5.26 o 
  -7  -4  14       61.28       62.74      5.71 o 
  -6  -4  14      255.69      274.30     10.44 o 
  -5  -4  14       20.06       23.22      3.11 o 
  -4  -4  14      146.44      130.90      5.92 o 
  -3  -4  14     1283.83     1215.35     26.17 o 
  -2  -4  14      558.30      517.54      9.30 o 
  -1  -4  14      360.01      346.90      6.02 o 
   0  -4  14        2.77        4.91      1.54 o 
   1  -4  14       37.77       29.99      3.38 o 
   2  -4  14       25.66       26.27      3.38 o 
   3  -4  14      123.10      118.58      4.89 o 
   4  -4  14     1131.38     1125.42     29.03 o 
   5  -4  14      381.08      376.98     10.71 o 
   6  -4  14       26.17       24.10      4.61 o 
   7  -4  14      133.10      162.51     16.46 o 
   8  -4  14        2.61        4.98      3.89 o 
  -8  -3  14       71.43       71.97      6.37 o 
  -7  -3  14      476.01      505.24     16.21 o 
  -6  -3  14       28.75       38.50      5.49 o 
  -5  -3  14       24.86       21.79      3.04 o 
  -4  -3  14      636.20      613.02     15.59 o 
  -3  -3  14      367.27      381.64     10.52 o 
  -2  -3  14      994.27      954.07     13.19 o 
  -1  -3  14      883.30      866.57     12.07 o 
   0  -3  14      209.04      182.66      3.50 o 
   1  -3  14     1982.28     1980.48     41.90 o 
   2  -3  14        7.70        4.68      1.94 o 
   3  -3  14      185.42      199.71      9.57 o 
   4  -3  14      143.97      144.11      8.06 o 
   5  -3  14      396.45      392.73     10.71 o 
   6  -3  14      540.89      515.36     20.99 o 
   7  -3  14       77.90       72.97      6.81 o 
   8  -3  14       33.29       39.60      4.48 o 
   9  -3  14        4.94        4.11      3.03 o 
  -8  -2  14       16.37       17.47      4.28 o 
  -7  -2  14      165.04      148.95      8.45 o 
  -6  -2  14       59.02       58.51     12.80 o 
  -5  -2  14       17.20       22.91      3.29 o 
  -4  -2  14       14.01        7.71      2.00 o 
  -3  -2  14      499.67      488.65     10.47 o 
  -2  -2  14       16.61       18.13      1.29 o 
  -1  -2  14      687.53      689.59     11.76 o 
   0  -2  14      107.17       98.26      2.35 o 
   1  -2  14        0.00        1.08      0.78 o 
   2  -2  14        2.61        2.66      1.30 o 
   3  -2  14       19.39       14.69      3.89 o 
   4  -2  14       28.82       22.20      2.45 o 
   5  -2  14       41.59       39.20      3.35 o 
   6  -2  14      676.63      666.36     15.74 o 
   7  -2  14      128.23      139.40     11.43 o 
   8  -2  14      141.53      138.28      6.93 o 
   9  -2  14       12.61       14.56      3.54 o 
  -8  -1  14        0.32       -0.30      2.86 o 
  -7  -1  14       23.31       21.74      3.95 o 
  -6  -1  14      259.51      252.01     10.33 o 
  -5  -1  14      224.63      175.61      7.68 o 
  -4  -1  14       83.66       81.19      4.64 o 
  -3  -1  14       50.43       57.24      2.90 o 
  -2  -1  14     2034.35     2068.57     45.32 o 
  -1  -1  14        2.66        1.18      0.92 o 
   0  -1  14       77.19       73.08      2.62 o 
   1  -1  14     1682.13     1625.06     21.16 o 
   2  -1  14        0.42       -0.37      0.93 o 
   3  -1  14      372.39      365.52      9.32 o 
   4  -1  14       64.78       59.67      3.70 o 
   5  -1  14      233.59      217.26      7.15 o 
   6  -1  14        6.38        6.29      2.34 o 
   7  -1  14       88.64       96.24      5.52 o 
   8  -1  14      167.92      172.62      8.04 o 
   9  -1  14      282.75      294.97     12.05 o 
  -8   0  14        1.70        2.74      3.23 o 
  -7   0  14        0.02        0.11      2.62 o 
  -6   0  14      284.66      261.21     16.69 o 
  -5   0  14       84.04       67.41      4.91 o 
  -4   0  14      102.46       91.88      4.98 o 
  -3   0  14      176.63      152.58      4.18 o 
  -2   0  14      990.89      925.35     32.46 o 
  -1   0  14      395.68      401.98     12.82 o 
   0   0  14       32.67       45.89      3.21 o 
   1   0  14      594.52      530.52      8.13 o 
   2   0  14       68.65       60.47      2.81 o 
   3   0  14       20.89       19.98      2.23 o 
   4   0  14       13.90       13.10      1.66 o 
   5   0  14      390.56      400.21      9.56 o 
   6   0  14        0.15       -1.00      1.58 o 
   7   0  14      117.30      120.80      6.11 o 
   8   0  14      200.16      209.80     10.74 o 
   9   0  14       98.96      101.21      6.25 o 
  10   0  14       15.92        8.91      5.26 o 
  -7   1  14        9.87       18.65      4.14 o 
  -6   1  14       73.82       73.12      6.63 o 
  -5   1  14       56.90       61.92      4.82 o 
  -4   1  14      131.58      136.73      8.69 o 
  -3   1  14      467.82      399.06     11.16 o 
  -2   1  14      297.63      265.40      7.12 o 
  -1   1  14        0.20        1.83      2.29 o 
   0   1  14       37.05       38.19      3.56 o 
   1   1  14      405.71      394.95      6.39 o 
   2   1  14      286.09      267.04      5.83 o 
   3   1  14      183.22      215.42      6.61 o 
   4   1  14      478.45      498.72     11.94 o 
   5   1  14      437.18      428.12      9.98 o 
   6   1  14      348.14      339.81      8.37 o 
   7   1  14       87.59       78.27      4.24 o 
   8   1  14      494.74      513.94     17.70 o 
   9   1  14       66.46       68.82      5.10 o 
  10   1  14        0.56       -1.69      2.76 o 
  -7   2  14        5.04       10.17      3.72 o 
  -6   2  14       37.97       25.69      5.49 o 
  -5   2  14      170.47      157.65      8.46 o 
  -4   2  14       29.45       27.87      3.89 o 
  -3   2  14      882.26      845.43     24.23 o 
  -2   2  14      731.57      688.79     12.58 o 
  -1   2  14     1040.01      976.43     18.10 o 
   0   2  14      142.13      142.00      4.00 o 
   1   2  14      451.72      430.96      7.44 o 
   2   2  14       25.56       24.52      1.77 o 
   3   2  14       63.88       54.91      3.44 o 
   4   2  14        0.54        1.29      1.32 o 
   5   2  14        1.92        2.24      1.48 o 
   6   2  14       18.05       14.11      2.26 o 
   7   2  14       81.52       81.05      4.35 o 
   8   2  14        0.13       -0.06      2.13 o 
   9   2  14        2.98        0.16      2.02 o 
  10   2  14        2.72       -1.40      2.79 o 
  -7   3  14        1.93       -1.51      2.73 o 
  -6   3  14      117.01      122.18     10.74 o 
  -5   3  14       41.28       55.49      5.26 o 
  -4   3  14      108.44       66.90      4.91 o 
  -3   3  14       46.44       49.71      3.88 o 
  -2   3  14     1015.74     1012.07     18.32 o 
  -1   3  14      210.92      184.15      3.76 o 
   0   3  14      178.34      175.99      4.34 o 
   1   3  14      380.62      406.54      7.40 o 
   2   3  14       18.64       17.78      2.36 o 
   3   3  14       59.51       60.21      7.62 o 
   4   3  14      227.72      205.65      4.96 o 
   5   3  14      161.63      145.99      8.91 o 
   6   3  14       80.85       77.37      6.14 o 
   7   3  14        0.14        0.73      1.78 o 
   8   3  14      142.44      134.01      8.74 o 
   9   3  14        9.73        4.08      2.53 o 
  10   3  14      164.10      182.12      7.23 o 
  -6   4  14        3.90       10.29      3.38 o 
  -5   4  14      322.74      314.53     12.17 o 
  -4   4  14       50.76       56.50      4.31 o 
  -3   4  14       24.03       34.36      3.43 o 
  -2   4  14        0.07       -0.91      1.59 o 
  -1   4  14     2409.46     2318.48     34.29 o 
   0   4  14       28.20       23.97      1.51 o 
   1   4  14      928.86      951.96     15.06 o 
   2   4  14      424.61      416.32     10.06 o 
   3   4  14       10.47       10.05      4.57 o 
   4   4  14       24.91       27.29      1.80 o 
   5   4  14      756.13      729.62     13.89 o 
   6   4  14        1.79       -2.18      1.45 o 
   7   4  14      320.31      304.60     11.19 o 
   8   4  14       83.07       95.28     12.46 o 
   9   4  14       77.35       76.29      4.78 o 
  10   4  14        4.18        5.54      2.97 o 
  -6   5  14        0.15       -1.13      2.62 o 
  -5   5  14       61.67       65.18      6.73 o 
  -4   5  14      147.68      145.67      6.75 o 
  -3   5  14        9.56        8.13      2.55 o 
  -2   5  14      259.14      271.69      7.49 o 
  -1   5  14      182.79      183.46      9.30 o 
   0   5  14      204.99      204.73      6.55 o 
   1   5  14      237.46      267.70      8.91 o 
   2   5  14     2156.91     2102.11     43.88 o 
   3   5  14      281.08      226.95      9.03 o 
   4   5  14        0.80        0.85      1.08 o 
   5   5  14      155.09      146.71      9.04 o 
   6   5  14      750.16      757.33     14.96 o 
   7   5  14       68.02       68.58      4.25 o 
   8   5  14        3.07        3.51      2.53 o 
   9   5  14       55.43       64.71      4.53 o 
  10   5  14       53.39       39.35      4.08 o 
  -6   6  14       50.54       61.44      6.48 o 
  -5   6  14       25.74       21.41      3.74 o 
  -4   6  14      134.63      152.96     12.98 o 
  -3   6  14       21.52       20.25      4.33 o 
  -2   6  14       33.67       37.64      3.21 o 
  -1   6  14      396.88      387.28      9.32 o 
   0   6  14     2694.16     2595.25     43.96 o 
   1   6  14       12.23       10.88      3.47 o 
   2   6  14       44.24       46.18      4.17 o 
   3   6  14        9.09        8.77      2.73 o 
   4   6  14      128.42      106.90      4.22 o 
   5   6  14       16.78       21.66      2.51 o 
   6   6  14      154.31      142.12      8.97 o 
   7   6  14      191.00      189.85      6.92 o 
   8   6  14        7.77        6.82      3.16 o 
   9   6  14       40.63       42.12      4.09 o 
  10   6  14        0.11        1.00      2.67 o 
  -5   7  14      382.16      411.25     13.15 o 
  -4   7  14       45.69       36.56      3.76 o 
  -3   7  14        4.89        1.36      1.99 o 
  -2   7  14       59.29       58.15      4.69 o 
  -1   7  14       10.86        3.74      1.86 o 
   0   7  14      372.56      389.96      9.55 o 
   1   7  14      267.20      246.37      8.42 o 
   2   7  14      203.50      192.77      8.66 o 
   3   7  14        5.90        8.73      1.52 o 
   4   7  14        3.96        5.21      1.71 o 
   5   7  14       16.61       18.89      2.65 o 
   6   7  14       37.26       48.95      3.64 o 
   7   7  14       81.74       95.06      5.06 o 
   8   7  14       70.23       70.80      5.98 o 
   9   7  14        0.05       -0.73      2.51 o 
  10   7  14      127.79      146.70      8.25 o 
  -4   8  14      563.00      584.48     14.20 o 
  -3   8  14       32.83       33.65      3.62 o 
  -2   8  14       12.55       17.24      2.92 o 
  -1   8  14        2.12        2.18      2.28 o 
   0   8  14       18.89       20.06      2.79 o 
   1   8  14       24.00       17.65      2.58 o 
   2   8  14        0.32        1.94      1.46 o 
   3   8  14      301.90      296.92      8.20 o 
   4   8  14        4.60        3.19      1.75 o 
   5   8  14      122.57      139.61      6.10 o 
   6   8  14       23.96       25.05      3.43 o 
   7   8  14        0.66       -1.44      1.96 o 
   8   8  14      123.67      139.06      9.72 o 
   9   8  14       92.69       95.87      7.15 o 
  10   8  14       41.55       47.21      4.65 o 
  -4   9  14      272.53      265.52      9.41 o 
  -3   9  14      118.14      117.74      6.17 o 
  -2   9  14       35.91       33.25      2.93 o 
  -1   9  14        3.44        2.66      1.65 o 
   0   9  14        3.05        1.64      1.52 o 
   1   9  14        0.22       -0.05      1.40 o 
   2   9  14      369.03      326.35      9.57 o 
   3   9  14      326.37      324.51      9.20 o 
   4   9  14        0.94       -0.28      1.90 o 
   5   9  14        7.15       10.32      2.65 o 
   6   9  14      152.07      157.17      7.35 o 
   7   9  14       30.73       32.95      5.65 o 
   8   9  14        3.13        4.94      3.32 o 
   9   9  14       66.03       63.80      5.11 o 
  10   9  14       14.63       13.42      6.17 o 
  -3  10  14      295.50      312.38     10.13 o 
  -2  10  14       13.18       14.35      3.06 o 
  -1  10  14       27.00       35.12      3.01 o 
   0  10  14      119.75      105.05      4.50 o 
   1  10  14      259.15      272.06      7.36 o 
   2  10  14       83.00       83.13      4.25 o 
   3  10  14      107.22      104.76      7.10 o 
   4  10  14      215.68      185.73     11.93 o 
   5  10  14       19.67       19.17      3.55 o 
   6  10  14      141.91      154.44     10.01 o 
   7  10  14      517.64      465.62     17.94 o 
   8  10  14        0.35       -0.38      3.86 o 
   9  10  14       46.90       60.05      9.70 o 
  -2  11  14       77.29       88.54      7.02 o 
  -1  11  14       65.57       71.66      5.22 o 
   0  11  14        0.85        4.50      2.52 o 
   1  11  14       54.14       55.32      5.81 o 
   2  11  14      119.54      113.17      5.25 o 
   3  11  14       44.64       46.50      4.88 o 
   4  11  14       31.27       38.65      9.83 o 
   5  11  14      155.53      145.90      9.86 o 
   6  11  14      175.46      160.30     18.97 o 
   7  11  14      404.37      366.88     16.32 o 
   8  11  14      256.88      258.03     11.52 o 
   9  11  14      115.09      104.63      6.60 o 
  -1  12  14       19.81       21.27      3.79 o 
   0  12  14       63.85       65.34      5.13 o 
   1  12  14        4.62        3.46      3.40 o 
   2  12  14      162.94      168.24      8.94 o 
   3  12  14        0.31        5.38      6.63 o 
   4  12  14       67.73       69.69     11.66 o 
   5  12  14      473.42      520.23     19.56 o 
   6  12  14        0.04       -1.71      4.11 o 
   7  12  14        8.69       16.81      5.71 o 
   8  12  14       17.62       19.39      4.69 o 
   1  13  14       50.68       53.98      5.92 o 
   2  13  14        0.45       -2.83      2.75 o 
   3  13  14        0.85        0.50      3.11 o 
   4  13  14      133.21      133.01      9.86 o 
   5  13  14        2.59        7.33      4.68 o 
   6  13  14      190.57      191.62     12.27 o 
   7  13  14       63.75       64.93      8.24 o 
   3  14  14        7.42       10.88      3.97 o 
   4  14  14      102.84      102.08      9.36 o 
   5  14  14        1.23       -2.54      3.71 o 
  -4 -11  15       81.73       80.12      8.69 o 
  -3 -11  15       42.01       53.55      5.47 o 
  -2 -11  15      222.75      225.99     20.34 o 
  -1 -11  15        4.38        5.71      4.34 o 
   0 -11  15      147.20      149.89      8.10 o 
   1 -11  15        5.57        1.55     12.80 o 
   2 -11  15       24.57       34.96      6.21 o 
  -5 -10  15       21.93       29.96      6.63 o 
  -4 -10  15       73.95       67.76      5.60 o 
  -3 -10  15      181.13      175.52      8.46 o 
  -2 -10  15        0.27       -2.22      2.19 o 
  -1 -10  15        0.01       -5.06      3.43 o 
   0 -10  15      188.70      210.06      8.79 o 
   1 -10  15        1.43       -2.30      3.42 o 
   2 -10  15        8.26        7.25      4.57 o 
   3 -10  15       53.15       55.70      7.53 o 
  -6  -9  15       94.73       88.57      7.31 o 
  -5  -9  15        0.66        2.44      2.41 o 
  -4  -9  15        7.25        8.13      2.86 o 
  -3  -9  15        3.85        5.06      2.97 o 
  -2  -9  15        2.49        4.30      2.41 o 
  -1  -9  15       60.10       62.44      4.27 o 
   0  -9  15      242.97      227.41      7.17 o 
   1  -9  15      359.11      363.28     32.23 o 
   2  -9  15       10.89       16.20      4.76 o 
   3  -9  15        0.00       -3.63      3.87 o 
   4  -9  15       21.48       20.44      4.05 o 
  -6  -8  15       17.86       34.01      5.26 o 
  -5  -8  15        9.36        7.69      2.73 o 
  -4  -8  15        3.89        4.42      2.41 o 
  -3  -8  15       12.74       17.44      2.96 o 
  -2  -8  15      130.03      138.97      7.54 o 
  -1  -8  15      215.06      195.30      7.21 o 
   0  -8  15       14.67       16.55      2.43 o 
   1  -8  15      556.32      560.54     13.77 o 
   2  -8  15      138.71      143.25      5.62 o 
   3  -8  15        7.30       10.67      2.99 o 
   4  -8  15       11.18        9.42      3.72 o 
   5  -8  15      109.23      131.14      9.73 o 
  -7  -7  15        6.51        7.40      3.38 o 
  -6  -7  15        0.00       -0.32      2.08 o 
  -5  -7  15       50.53       51.86      4.36 o 
  -4  -7  15       14.76       21.43      3.06 o 
  -3  -7  15       12.48        9.28      2.41 o 
  -2  -7  15       12.29       11.62      4.11 o 
  -1  -7  15      169.70      150.47      6.48 o 
   0  -7  15       68.34       70.45      4.31 o 
   1  -7  15       39.45       34.46      2.77 o 
   2  -7  15       17.57       19.85      2.96 o 
   3  -7  15       33.49       30.21      3.54 o 
   4  -7  15       41.54       35.71      9.60 o 
   5  -7  15      113.70      111.11      8.44 o 
   6  -7  15       58.68       76.78      7.95 o 
  -7  -6  15        1.42       -1.31      2.41 o 
  -6  -6  15       33.71       45.58      4.72 o 
  -5  -6  15        0.84        2.64      1.81 o 
  -4  -6  15        0.01        2.37      1.76 o 
  -3  -6  15       14.88       14.48      3.20 o 
  -2  -6  15       66.35       55.44      6.63 o 
  -1  -6  15        0.02       -2.02      2.22 o 
   0  -6  15      122.71      109.70      4.09 o 
   1  -6  15       84.05       72.09      5.24 o 
   2  -6  15      197.30      197.91      6.65 o 
   3  -6  15        6.37        4.16      2.17 o 
   4  -6  15       32.32       33.06      4.17 o 
   5  -6  15       57.07       58.81      6.25 o 
   6  -6  15      183.56      195.32     10.97 o 
   7  -6  15        1.91        4.26      4.41 o 
  -7  -5  15       29.36       39.53      8.00 o 
  -6  -5  15        9.63       15.90      3.29 o 
  -5  -5  15       83.10       81.20      6.17 o 
  -4  -5  15      103.06      107.63      8.25 o 
  -3  -5  15      212.65      187.97      5.55 o 
  -2  -5  15       57.81       54.69      3.08 o 
  -1  -5  15       27.02       26.73      2.45 o 
   0  -5  15      165.12      133.45      5.07 o 
   1  -5  15        3.24       11.27      2.70 o 
   2  -5  15       60.01       55.28      8.46 o 
   3  -5  15        0.31       -1.14      1.81 o 
   4  -5  15       29.35       38.75      3.67 o 
   5  -5  15      101.53      102.08      5.71 o 
   6  -5  15       90.32       79.29     14.63 o 
   7  -5  15       33.37       41.06      6.16 o 
  -7  -4  15       22.40       15.67      3.89 o 
  -6  -4  15        1.59        2.19      2.28 o 
  -5  -4  15      253.80      271.69      9.77 o 
  -4  -4  15      356.66      334.55     10.21 o 
  -3  -4  15       60.56       49.85      2.72 o 
  -2  -4  15     1236.57     1154.73     17.93 o 
  -1  -4  15     2219.14     2205.07     31.28 o 
   0  -4  15      342.76      321.29      7.92 o 
   1  -4  15      394.08      355.73     26.52 o 
   2  -4  15      494.10      526.60     15.27 o 
   3  -4  15     1715.30     1665.01     30.08 o 
   4  -4  15      107.26       92.96      4.87 o 
   5  -4  15        9.03       12.16      2.84 o 
   6  -4  15       30.80       29.32      4.91 o 
   7  -4  15        0.01       -2.57      4.57 o 
   8  -4  15       16.52       15.38      5.05 o 
  -7  -3  15       16.62       17.32      6.17 o 
  -6  -3  15       31.74       38.62      4.39 o 
  -5  -3  15       26.03       26.19      3.66 o 
  -4  -3  15      598.25      666.21     16.81 o 
  -3  -3  15      135.37      121.54      5.05 o 
  -2  -3  15        2.89        4.28      1.12 o 
  -1  -3  15     1866.36     1863.05     23.95 o 
   0  -3  15       44.65       46.44      2.20 o 
   1  -3  15       23.65       24.57      2.82 o 
   2  -3  15      175.62      184.39      7.78 o 
   3  -3  15      126.31      116.86      7.09 o 
   4  -3  15        0.01       -0.46      1.71 o 
   5  -3  15       74.73       76.88      6.27 o 
   6  -3  15       56.55       55.36      4.48 o 
   7  -3  15        1.42        0.27      3.04 o 
   8  -3  15       52.01       51.07      6.81 o 
  -7  -2  15      127.02      123.24     29.49 o 
  -6  -2  15       38.44       31.16      3.88 o 
  -5  -2  15      167.15      147.80      7.01 o 
  -4  -2  15      201.20      191.16      7.19 o 
  -3  -2  15      622.60      532.66     13.26 o 
  -2  -2  15       13.38       16.17      1.96 o 
  -1  -2  15       68.10       83.20      2.29 o 
   0  -2  15      230.36      238.83      4.13 o 
   1  -2  15     1246.85     1207.99     16.36 o 
   2  -2  15      110.72      107.68     10.06 o 
   3  -2  15     1287.11     1263.00     37.95 o 
   4  -2  15       43.38       45.91      4.79 o 
   5  -2  15       84.74       79.10      4.58 o 
   6  -2  15      124.88      130.51      6.15 o 
   7  -2  15       16.41       11.99      4.06 o 
   8  -2  15      100.11      102.87      8.24 o 
   9  -2  15       42.65       45.82      8.11 o 
  -7  -1  15        0.58        0.65      2.62 o 
  -6  -1  15        0.63        0.72      2.19 o 
  -5  -1  15      371.95      333.45     11.20 o 
  -4  -1  15        8.03        6.60      2.00 o 
  -3  -1  15      583.83      580.19     12.20 o 
  -2  -1  15      204.49      230.28     10.97 o 
  -1  -1  15      659.11      611.91     12.22 o 
   0  -1  15     1858.81     1836.71     32.71 o 
   1  -1  15      316.65      308.07      5.54 o 
   2  -1  15       53.48       50.06      2.95 o 
   3  -1  15       52.34       52.01      4.29 o 
   4  -1  15      265.80      258.94      7.13 o 
   5  -1  15       83.31       66.69      3.99 o 
   6  -1  15        5.05        2.78      1.98 o 
   7  -1  15       83.27       76.08      6.70 o 
   8  -1  15       15.90       20.15      4.72 o 
   9  -1  15       65.36       62.49      9.99 o 
  -7   0  15       61.35       68.17      6.40 o 
  -6   0  15        1.50        1.83      3.89 o 
  -5   0  15      260.78      240.11      9.54 o 
  -4   0  15      125.39      133.12     10.06 o 
  -3   0  15        2.82       11.87      3.89 o 
  -2   0  15      237.12      243.84     10.15 o 
  -1   0  15      216.74      200.99     13.26 o 
   0   0  15      715.14      694.75     15.69 o 
   1   0  15       86.58       95.77      2.62 o 
   2   0  15       69.39       73.86      2.88 o 
   3   0  15      223.25      214.54      6.74 o 
   4   0  15      541.13      532.85     12.54 o 
   5   0  15       90.95       97.57      4.03 o 
   6   0  15       33.59       32.81      3.35 o 
   7   0  15       49.77       55.22      6.76 o 
   8   0  15       99.87       99.64      7.68 o 
   9   0  15      157.27      171.92     10.47 o 
  -7   1  15       42.72       39.91     10.52 o 
  -6   1  15        3.83       10.03      4.34 o 
  -5   1  15       26.67       26.95      3.80 o 
  -4   1  15       12.72       19.88      2.76 o 
  -3   1  15        2.50        4.40      1.67 o 
  -2   1  15      125.65      115.36      4.13 o 
  -1   1  15      103.53       93.54      5.82 o 
   0   1  15     1518.12     1489.10     27.94 o 
   1   1  15     1023.29     1025.40     15.78 o 
   2   1  15       13.50       12.35      1.48 o 
   3   1  15        6.37        2.71      1.58 o 
   4   1  15      473.11      466.01     13.24 o 
   5   1  15      205.83      202.85      5.78 o 
   6   1  15       31.07       31.15      2.85 o 
   7   1  15       47.98       34.80      3.24 o 
   8   1  15      186.95      195.49     10.47 o 
   9   1  15       29.49       28.03      5.38 o 
  10   1  15        8.19        8.74      3.58 o 
  -7   2  15        3.80        7.36      3.38 o 
  -6   2  15        2.44        2.06      2.53 o 
  -5   2  15       27.60       33.19      6.86 o 
  -4   2  15      248.07      215.33      8.63 o 
  -3   2  15      243.14      241.39      8.37 o 
  -2   2  15        1.69        0.91      1.02 o 
  -1   2  15       99.68      120.15      6.44 o 
   0   2  15     2304.72     2265.90     47.85 o 
   1   2  15      500.03      494.66      8.51 o 
   2   2  15       19.16       17.99      1.61 o 
   3   2  15       11.00       14.46      2.21 o 
   4   2  15     1149.68     1173.70     26.83 o 
   5   2  15      613.61      605.77     11.89 o 
   6   2  15       22.28       21.43      2.53 o 
   7   2  15      153.01      139.26      5.58 o 
   8   2  15       96.69       99.16      6.14 o 
   9   2  15       95.07      102.74      8.20 o 
  10   2  15       66.93       70.86      5.72 o 
  -6   3  15       49.40       66.02      6.04 o 
  -5   3  15       12.54       21.36      3.72 o 
  -4   3  15       32.92       28.15      6.63 o 
  -3   3  15        9.87       15.75      2.70 o 
  -2   3  15       89.77       90.94      3.66 o 
  -1   3  15      291.26      303.82      5.65 o 
   0   3  15       52.99       57.09      1.95 o 
   1   3  15      726.97      749.60     12.16 o 
   2   3  15      118.33      121.87      4.26 o 
   3   3  15       19.12       22.33      2.61 o 
   4   3  15      148.16      163.13      6.52 o 
   5   3  15      562.62      548.48     11.18 o 
   6   3  15       63.71       77.36      6.20 o 
   7   3  15       43.33       44.41      3.96 o 
   8   3  15        0.06       -2.75      2.35 o 
   9   3  15       10.15       15.95      3.68 o 
  10   3  15        0.20       -1.07      2.67 o 
  -6   4  15        0.04       -3.38      2.28 o 
  -5   4  15       31.33       45.25     11.66 o 
  -4   4  15      440.65      428.90     14.06 o 
  -3   4  15       50.55       57.57      4.56 o 
  -2   4  15       21.71       25.34      2.80 o 
  -1   4  15      245.69      248.04      9.24 o 
   0   4  15       28.61       30.16      1.97 o 
   1   4  15     1044.10     1033.83     19.49 o 
   2   4  15       11.98       14.42      2.21 o 
   3   4  15      320.65      312.04     10.61 o 
   4   4  15      273.32      251.17      8.57 o 
   5   4  15      177.80      201.64      5.90 o 
   6   4  15        6.26        4.08      1.93 o 
   7   4  15      201.49      188.43      6.64 o 
   8   4  15      209.24      210.40      8.84 o 
   9   4  15       33.69       42.51      4.82 o 
  10   4  15       10.59        6.61      2.87 o 
  -6   5  15      165.11      163.14      9.54 o 
  -5   5  15        7.01        5.92      2.96 o 
  -4   5  15       22.77       21.39      4.18 o 
  -3   5  15      290.09      303.08     13.03 o 
  -2   5  15       13.59       24.90      2.84 o 
  -1   5  15      282.73      289.70      8.37 o 
   0   5  15        1.44        0.28      1.46 o 
   1   5  15       10.32       10.98      2.04 o 
   2   5  15      114.62      108.53      8.69 o 
   3   5  15      660.75      632.68     17.42 o 
   4   5  15      727.94      646.19     18.10 o 
   5   5  15        4.80        2.69      2.31 o 
   6   5  15      333.03      312.40      8.48 o 
   7   5  15       11.79       13.82      2.60 o 
   8   5  15       81.56       69.72      6.73 o 
   9   5  15       55.67       69.68      6.19 o 
  10   5  15        2.07        1.97      2.88 o 
  -5   6  15        7.21        7.63      3.09 o 
  -4   6  15       64.18       61.75      5.70 o 
  -3   6  15      432.06      418.91     10.66 o 
  -2   6  15     1102.36     1127.96     20.55 o 
  -1   6  15        1.61        1.10      2.00 o 
   0   6  15       53.08       64.68      4.10 o 
   1   6  15     1286.87     1232.55     26.30 o 
   2   6  15      685.17      684.38     18.49 o 
   3   6  15       46.45       61.30      6.63 o 
   4   6  15      222.10      225.59      6.47 o 
   5   6  15      316.41      320.05     10.66 o 
   6   6  15      154.73      149.23      5.77 o 
   7   6  15        8.35       14.41      2.62 o 
   8   6  15      195.68      196.36     12.88 o 
   9   6  15       18.65       22.66      4.80 o 
  10   6  15        4.32        5.57      2.94 o 
  -5   7  15      117.43      137.22      9.04 o 
  -4   7  15       47.45       39.40      6.14 o 
  -3   7  15      337.91      336.27     11.61 o 
  -2   7  15       99.72      112.31      5.35 o 
  -1   7  15       80.23       84.99      4.56 o 
   0   7  15       16.70       19.55      2.71 o 
   1   7  15       22.04       15.92      2.82 o 
   2   7  15      122.24      111.92     16.00 o 
   3   7  15      503.37      454.71     14.69 o 
   4   7  15      157.08      138.09      5.37 o 
   5   7  15       59.17       54.76      3.80 o 
   6   7  15        6.79        8.44      2.71 o 
   7   7  15        2.84        6.58      4.80 o 
   8   7  15       45.81       48.03      5.28 o 
   9   7  15       74.82       50.19      5.53 o 
  10   7  15      123.17      127.23      7.02 o 
  -4   8  15       20.75       22.79      3.54 o 
  -3   8  15        0.31       -1.46      1.86 o 
  -2   8  15       22.28       23.17      3.23 o 
  -1   8  15       33.83       30.67      3.31 o 
   0   8  15       97.07       89.70      4.88 o 
   1   8  15       92.23       72.23      4.70 o 
   2   8  15       18.01       11.24      3.06 o 
   3   8  15      114.08      107.48      4.56 o 
   4   8  15       39.90       40.74      4.00 o 
   5   8  15        9.46        6.86      2.09 o 
   6   8  15       99.45      102.29      6.28 o 
   7   8  15        0.11        0.11      2.48 o 
   8   8  15       89.25      100.91      7.12 o 
   9   8  15       62.72       65.31      6.11 o 
  10   8  15      176.52      184.16     11.19 o 
  -3   9  15        8.49       15.08      3.20 o 
  -2   9  15       70.19       56.65      4.51 o 
  -1   9  15        2.66        2.11      2.21 o 
   0   9  15      237.43      240.39      8.14 o 
   1   9  15      139.72      125.51      5.84 o 
   2   9  15       28.28       20.25      2.66 o 
   3   9  15        9.36        8.93      2.09 o 
   4   9  15        4.19        1.32      1.71 o 
   5   9  15       79.95       66.26      6.62 o 
   6   9  15       32.38       60.08      9.96 o 
   7   9  15        8.61        5.00      3.36 o 
   8   9  15        4.18        1.00      2.96 o 
   9   9  15        4.26        0.32      3.31 o 
  -3  10  15        0.71       -0.07      2.46 o 
  -2  10  15       91.93      105.87      8.91 o 
  -1  10  15      146.72      154.37      7.79 o 
   0  10  15       61.90       68.90      3.75 o 
   1  10  15       64.82       73.71      3.79 o 
   2  10  15      499.65      510.36     12.90 o 
   3  10  15        2.27       -0.95      2.70 o 
   4  10  15       13.97       13.20      2.71 o 
   5  10  15       38.37       47.41      4.28 o 
   6  10  15        2.97        5.45      4.34 o 
   7  10  15      189.71      178.04     11.15 o 
   8  10  15       52.83       52.58      5.98 o 
   9  10  15       19.30       13.29      4.39 o 
  -2  11  15        0.43       -3.38      2.27 o 
  -1  11  15      222.88      256.88      9.17 o 
   0  11  15       99.49      107.58      5.98 o 
   1  11  15        0.38       -3.23      2.15 o 
   2  11  15      385.77      381.66     13.12 o 
   3  11  15      326.77      312.27     21.03 o 
   4  11  15        8.66       -0.98      7.54 o 
   5  11  15        0.95        3.66      3.71 o 
   6  11  15       13.42       21.99      5.33 o 
   7  11  15       49.52       47.66      7.31 o 
   8  11  15        1.56        1.76      3.29 o 
   0  12  15      252.99      274.19      9.92 o 
   1  12  15        8.43        8.96      3.62 o 
   2  12  15       12.18        8.68      3.51 o 
   3  12  15      724.30      724.20     23.44 o 
   4  12  15      247.43      240.04     12.61 o 
   5  12  15        3.18        9.93      4.49 o 
   6  12  15       93.77      120.91      9.86 o 
   7  12  15       82.00       79.54      8.56 o 
   1  13  15       25.76       29.64      5.07 o 
   2  13  15       97.40       94.85      7.54 o 
   3  13  15      182.12      193.50     11.80 o 
   4  13  15      144.06      165.15     11.31 o 
   5  13  15       21.12       21.11      5.47 o 
   6  13  15       21.89       15.92      8.92 o 
  -3 -11  16        4.91        6.86      3.23 o 
  -2 -11  16      122.25      138.04     20.34 o 
  -1 -11  16        2.54       -1.29      2.73 o 
   0 -11  16       64.77       81.94      6.90 o 
  -4 -10  16        7.03        7.19      3.06 o 
  -3 -10  16       18.86       16.46      3.89 o 
  -2 -10  16       16.25       19.64      4.57 o 
  -1 -10  16        1.76        1.37      2.59 o 
   0 -10  16       26.31       24.16      3.91 o 
   1 -10  16        0.30       -3.96      4.11 o 
   2 -10  16       28.62       14.87      4.91 o 
  -5  -9  16      119.93       99.76      6.44 o 
  -4  -9  16       77.43       78.51      6.40 o 
  -3  -9  16        2.28        3.75      2.41 o 
  -2  -9  16        0.30       -1.83      2.26 o 
  -1  -9  16      164.07      141.96      7.55 o 
   0  -9  16        1.80       -1.04      2.00 o 
   1  -9  16        0.35       -3.76      6.17 o 
   2  -9  16      345.57      358.13     14.60 o 
   3  -9  16       61.88       71.34      5.61 o 
   4  -9  16       22.76       12.50      7.61 o 
  -6  -8  16      114.62      136.90      7.41 o 
  -5  -8  16        8.83        6.64      2.73 o 
  -4  -8  16       93.96       95.10      5.79 o 
  -3  -8  16       29.57       25.46      3.51 o 
  -2  -8  16        3.00        4.51      2.19 o 
  -1  -8  16      117.22      118.15     18.74 o 
   0  -8  16      159.09      166.00      7.01 o 
   1  -8  16       34.56       35.22      4.42 o 
   2  -8  16       63.28       62.75      4.83 o 
   3  -8  16      165.11      162.36     12.70 o 
   4  -8  16       17.59       15.77      4.76 o 
   5  -8  16        1.33       -6.25      6.63 o 
  -6  -7  16        0.84       -2.00      2.29 o 
  -5  -7  16        5.95        8.23      2.59 o 
  -4  -7  16       70.74       57.30      4.36 o 
  -3  -7  16      323.39      346.79     10.80 o 
  -2  -7  16       86.43       87.11      5.14 o 
  -1  -7  16       25.83       24.37      2.89 o 
   0  -7  16      217.94      209.66      7.37 o 
   1  -7  16       87.02      106.04      5.23 o 
   2  -7  16       14.79       12.80      2.82 o 
   3  -7  16       29.50       36.98      3.76 o 
   4  -7  16      244.52      227.05     11.64 o 
   5  -7  16        2.64       -1.52      3.59 o 
   6  -7  16        0.10       -5.66      8.46 o 
  -7  -6  16       54.28       68.38      6.04 o 
  -6  -6  16       15.62       17.54      3.62 o 
  -5  -6  16       12.77       17.49      2.74 o 
  -4  -6  16      135.92      133.80      5.97 o 
  -3  -6  16       36.16       37.60      3.38 o 
  -2  -6  16       10.42        6.01      2.08 o 
  -1  -6  16        0.00       -1.68      1.48 o 
   0  -6  16      224.30      208.57      5.80 o 
   1  -6  16       42.88       43.27      4.39 o 
   2  -6  16       23.82       12.60      3.66 o 
   3  -6  16        1.91        0.88      2.09 o 
   4  -6  16      150.35      155.43      6.85 o 
   5  -6  16       17.29       26.73      5.24 o 
   6  -6  16        0.11        0.91      3.72 o 
  -7  -5  16        0.63        0.51      2.86 o 
  -6  -5  16       23.34       23.32      3.72 o 
  -5  -5  16        9.74        9.06      2.62 o 
  -4  -5  16       35.02       32.31      2.72 o 
  -3  -5  16        0.06       -0.91      1.29 o 
  -2  -5  16       57.44       62.17      4.34 o 
  -1  -5  16       49.59       53.34      4.49 o 
   0  -5  16        0.42       -0.83      1.22 o 
   1  -5  16      115.76      120.27      6.34 o 
   2  -5  16       18.91        9.99      3.66 o 
   3  -5  16      108.20      107.98      5.17 o 
   4  -5  16      386.68      382.77     16.62 o 
   5  -5  16      321.66      338.24     13.62 o 
   6  -5  16      124.93      142.91      9.34 o 
   7  -5  16        0.03       -2.59      3.27 o 
  -7  -4  16      202.31      213.41     10.00 o 
  -6  -4  16      223.78      223.43      9.67 o 
  -5  -4  16       94.09       95.80      9.60 o 
  -4  -4  16       37.07       28.60      3.04 o 
  -3  -4  16       59.34       51.34      2.85 o 
  -2  -4  16      487.37      468.02     11.30 o 
  -1  -4  16      367.44      350.23     10.02 o 
   0  -4  16     1181.49     1160.04     21.31 o 
   1  -4  16        6.83        2.61      2.00 o 
   2  -4  16      267.34      238.47      9.44 o 
   3  -4  16        7.68        7.77      2.96 o 
   4  -4  16       73.25       72.78      8.00 o 
   5  -4  16       51.61       62.79      4.60 o 
   6  -4  16       50.44       41.76      5.49 o 
   7  -4  16       69.49       63.56      7.01 o 
   8  -4  16       17.67       15.49      9.83 o 
  -7  -3  16       53.60       61.22      5.71 o 
  -6  -3  16      240.51      202.71     46.18 o 
  -5  -3  16       50.39       46.10      4.22 o 
  -4  -3  16       17.19        6.10      2.97 o 
  -3  -3  16      363.46      363.24     10.06 o 
  -2  -3  16      514.01      465.78      8.71 o 
  -1  -3  16       43.51       48.56      2.44 o 
   0  -3  16      603.96      611.42     12.30 o 
   1  -3  16      499.23      474.71     13.36 o 
   2  -3  16       82.52       87.87      5.33 o 
   3  -3  16      150.32      150.98      7.35 o 
   4  -3  16      445.36      439.06     11.06 o 
   5  -3  16       43.12       46.25      3.89 o 
   6  -3  16        0.61        1.80      3.89 o 
   7  -3  16        2.81       -0.46      3.04 o 
   8  -3  16       22.89       23.86      5.24 o 
  -7  -2  16      113.51      149.93      8.57 o 
  -6  -2  16      108.93       93.46      6.34 o 
  -5  -2  16      301.26      320.90     10.97 o 
  -4  -2  16       13.22       18.62      2.76 o 
  -3  -2  16      296.69      242.04     15.54 o 
  -2  -2  16      413.96      420.61      6.67 o 
  -1  -2  16      723.63      717.26     10.18 o 
   0  -2  16        2.22        0.54      0.93 o 
   1  -2  16       20.34       19.15      2.04 o 
   2  -2  16       45.19       37.06      4.80 o 
   3  -2  16       37.17       29.14      3.72 o 
   4  -2  16       50.18       54.62      3.48 o 
   5  -2  16      325.56      307.25      9.19 o 
   6  -2  16        0.06       -1.13      1.98 o 
   7  -2  16        9.97        8.46      3.84 o 
   8  -2  16       18.54       11.79      5.03 o 
  -7  -1  16        0.04        1.56      2.76 o 
  -6  -1  16        1.88        0.74      2.53 o 
  -5  -1  16        2.25       -0.56      4.57 o 
  -4  -1  16       33.11       21.79      3.43 o 
  -3  -1  16       44.25       39.67      4.11 o 
  -2  -1  16       11.17       14.81      3.18 o 
  -1  -1  16       21.20       19.97      2.61 o 
   0  -1  16      164.88      162.97      6.05 o 
   1  -1  16       53.01       58.38      2.27 o 
   2  -1  16       35.27       33.95      2.82 o 
   3  -1  16      350.56      347.60     11.50 o 
   4  -1  16        9.95       11.22      2.97 o 
   5  -1  16      190.70      190.54      7.09 o 
   6  -1  16      152.61      142.57      6.42 o 
   7  -1  16       51.57       56.20      6.15 o 
   8  -1  16       51.15       55.94      9.14 o 
   9  -1  16       11.22       15.66      4.91 o 
  -7   0  16        0.09        0.67      3.66 o 
  -6   0  16      121.34      109.04      8.69 o 
  -5   0  16      111.44       99.36      6.00 o 
  -4   0  16        0.15        0.77      2.74 o 
  -3   0  16      288.61      267.48      7.23 o 
  -2   0  16      581.38      544.66     22.86 o 
  -1   0  16       75.83       75.72      4.44 o 
   0   0  16      603.20      611.36     16.68 o 
   1   0  16      256.20      242.45      4.71 o 
   2   0  16      104.26      105.14      4.47 o 
   3   0  16      458.27      493.34     11.64 o 
   4   0  16      304.66      272.30      8.25 o 
   5   0  16      127.27      117.44      5.06 o 
   6   0  16        9.64        7.91      2.42 o 
   7   0  16       14.95       13.09      2.84 o 
   8   0  16       87.27       99.15      8.00 o 
   9   0  16       18.40       19.46      6.17 o 
  -7   1  16        0.19        0.61      2.86 o 
  -6   1  16      221.51      229.92     10.21 o 
  -5   1  16      112.75      111.78      6.68 o 
  -4   1  16        3.49        6.41      4.80 o 
  -3   1  16        2.86        5.20      1.67 o 
  -2   1  16      145.75      165.96     11.43 o 
  -1   1  16       60.99       57.14      6.17 o 
   0   1  16     2158.06     2116.68     38.02 o 
   1   1  16      329.94      298.65      5.47 o 
   2   1  16       21.86       18.97      1.85 o 
   3   1  16        7.29        2.84      1.66 o 
   4   1  16       12.99       15.74      2.53 o 
   5   1  16        8.60       10.30      1.84 o 
   6   1  16       15.32       19.99      2.58 o 
   7   1  16        0.93        1.83      3.23 o 
   8   1  16        0.66        0.91      4.57 o 
   9   1  16       11.14       11.65     10.06 o 
  -6   2  16       40.90       28.91      7.31 o 
  -5   2  16      245.77      256.38     16.46 o 
  -4   2  16      161.88      160.02      7.44 o 
  -3   2  16       35.15       28.97      3.11 o 
  -2   2  16      221.02      204.95      3.72 o 
  -1   2  16     1170.04     1117.43     20.45 o 
   0   2  16      394.58      362.46     13.49 o 
   1   2  16      174.29      186.37      4.06 o 
   2   2  16       12.05       11.89      2.11 o 
   3   2  16       29.37       27.14      2.85 o 
   4   2  16      460.67      492.77     12.40 o 
   5   2  16      284.51      264.71     10.62 o 
   6   2  16       38.41       34.57      3.17 o 
   7   2  16      313.42      315.11      8.65 o 
   8   2  16       20.64       13.19      3.95 o 
   9   2  16        1.74        0.00      3.18 o 
  -6   3  16       19.26       20.89      4.14 o 
  -5   3  16      105.53      102.27      6.68 o 
  -4   3  16      171.60      158.60     21.26 o 
  -3   3  16       24.44       21.51      5.49 o 
  -2   3  16      599.13      568.07     14.79 o 
  -1   3  16     1026.94      997.49     13.72 o 
   0   3  16     2785.86     2740.80     33.69 o 
   1   3  16        5.45        8.37      1.27 o 
   2   3  16      901.21      903.49     21.22 o 
   3   3  16      176.29      176.65      7.26 o 
   4   3  16      311.52      307.07     15.48 o 
   5   3  16       89.53       82.03      3.73 o 
   6   3  16     1668.17     1658.49     27.26 o 
   7   3  16       99.67       88.56      4.72 o 
   8   3  16        0.54       -1.10      2.48 o 
   9   3  16      187.07      194.56      8.97 o 
  10   3  16       94.61       97.13      8.56 o 
  -6   4  16       16.58       11.16      3.80 o 
  -5   4  16        4.27        1.59      2.62 o 
  -4   4  16       30.19       42.49      4.56 o 
  -3   4  16       73.38       66.26      7.09 o 
  -2   4  16       12.06       15.87      2.38 o 
  -1   4  16      271.34      283.51      9.71 o 
   0   4  16      856.96      813.72     13.48 o 
   1   4  16       18.21       15.80      2.75 o 
   2   4  16        3.08        3.66      2.19 o 
   3   4  16      413.65      390.85     12.42 o 
   4   4  16       24.35       23.18      3.17 o 
   5   4  16       75.82       71.49      3.53 o 
   6   4  16      311.35      325.44     10.18 o 
   7   4  16       62.41       59.29      4.16 o 
   8   4  16      129.06      125.91     11.70 o 
   9   4  16       60.57       59.15      5.61 o 
  10   4  16      192.53      189.68      9.40 o 
  -5   5  16       14.83       14.95      3.95 o 
  -4   5  16       15.34       16.97      5.26 o 
  -3   5  16        1.61        2.68      2.15 o 
  -2   5  16       35.53       50.29      3.76 o 
  -1   5  16      191.28      207.36      6.93 o 
   0   5  16       91.48       94.52      4.42 o 
   1   5  16      156.11      159.07      5.82 o 
   2   5  16      301.59      282.36     18.74 o 
   3   5  16       26.55       29.80      3.89 o 
   4   5  16      268.30      250.08     10.15 o 
   5   5  16        0.15       -1.48      1.33 o 
   6   5  16      128.71      130.47      5.31 o 
   7   5  16       28.80       30.09      3.26 o 
   8   5  16       40.14       41.27      4.87 o 
   9   5  16        0.14       -1.86      2.79 o 
  10   5  16        9.16        6.62      4.47 o 
  -5   6  16      102.42      100.65      7.54 o 
  -4   6  16       59.05       82.44      5.76 o 
  -3   6  16        2.50        3.89      2.44 o 
  -2   6  16       74.95       76.71      4.76 o 
  -1   6  16      182.84      210.00     10.96 o 
   0   6  16      240.42      230.87      7.87 o 
   1   6  16      258.20      257.64     11.36 o 
   2   6  16        1.86        4.30      2.28 o 
   3   6  16      689.38      677.46     19.04 o 
   4   6  16        1.12        2.32      2.41 o 
   5   6  16       78.55       71.60      3.79 o 
   6   6  16      155.79      151.37      5.96 o 
   7   6  16        0.04        0.70      2.11 o 
   8   6  16       63.47       61.29      6.90 o 
   9   6  16       37.86       30.53      4.70 o 
  10   6  16       22.11       22.02      4.63 o 
  -4   7  16       38.56       41.95      4.11 o 
  -3   7  16      229.46      270.60      8.75 o 
  -2   7  16      389.24      383.40     10.28 o 
  -1   7  16        3.30        3.05      2.08 o 
   0   7  16      204.69      219.96      9.28 o 
   1   7  16      241.66      242.19      8.14 o 
   2   7  16      333.05      288.11     11.07 o 
   3   7  16      152.44      155.13      8.20 o 
   4   7  16      837.66      790.18     16.54 o 
   5   7  16        1.20        0.15      1.66 o 
   6   7  16      103.73       96.47      7.59 o 
   7   7  16      180.21      173.27      8.61 o 
   8   7  16       13.03       13.09      3.49 o 
   9   7  16       55.25       45.13      7.36 o 
  -4   8  16        9.25        5.88      2.77 o 
  -3   8  16       54.60       49.26      4.29 o 
  -2   8  16      585.66      609.72     14.13 o 
  -1   8  16       26.27       28.00      3.33 o 
   0   8  16      195.94      197.39      7.87 o 
   1   8  16       93.12      108.35      5.79 o 
   2   8  16      209.41      195.22     11.43 o 
   3   8  16      168.51      162.30     10.97 o 
   4   8  16      178.37      185.35      7.80 o 
   5   8  16      118.64      108.62      5.37 o 
   6   8  16        5.27        6.47      2.42 o 
   7   8  16      284.22      301.10     11.54 o 
   8   8  16       28.11       26.14      4.54 o 
   9   8  16        4.45       10.87      4.04 o 
  -3   9  16        0.35       -3.17      2.19 o 
  -2   9  16       53.30       65.57      4.92 o 
  -1   9  16       31.88       30.69      3.72 o 
   0   9  16      373.11      393.47     13.73 o 
   1   9  16      156.65      138.81      6.79 o 
   2   9  16        5.02        3.66      2.91 o 
   3   9  16       46.21       41.17      3.47 o 
   4   9  16       58.07       62.38      4.32 o 
   5   9  16      271.35      277.52     10.35 o 
   6   9  16       93.42       97.12      8.24 o 
   7   9  16       59.96       64.16      6.10 o 
   8   9  16       28.45       29.97      5.00 o 
   9   9  16       35.51       51.04      6.03 o 
  -2  10  16        1.78        0.05      2.41 o 
  -1  10  16       67.71       50.76      4.51 o 
   0  10  16      112.13      117.73      6.09 o 
   1  10  16       99.00       99.23      9.38 o 
   2  10  16      171.94      152.67     10.14 o 
   3  10  16        4.10        4.22      2.13 o 
   4  10  16       14.92       20.09      3.03 o 
   5  10  16      257.33      259.20     12.77 o 
   6  10  16       11.68       13.13      4.49 o 
   7  10  16       14.45        8.75      4.39 o 
   8  10  16       79.71       87.03      7.25 o 
  -1  11  16        0.86       -0.93      2.51 o 
   0  11  16      153.40      168.17      7.64 o 
   1  11  16        0.16       -1.70      2.40 o 
   2  11  16       23.86       31.44      5.33 o 
   3  11  16       75.21       73.80      8.69 o 
   4  11  16       22.16       27.64      5.33 o 
   5  11  16        1.10       -2.06      3.23 o 
   6  11  16       17.02       17.76      5.71 o 
   7  11  16      133.43      148.11     10.83 o 
   8  11  16        0.18       -0.94      3.49 o 
   0  12  16       56.10       56.22      5.22 o 
   1  12  16      639.80      717.80     23.49 o 
   2  12  16       29.25       29.08      7.09 o 
   3  12  16        4.65        5.94      5.71 o 
   4  12  16       25.30       27.98      5.82 o 
   5  12  16       33.11       46.42      6.94 o 
   6  12  16       22.44       21.19      5.65 o 
   7  12  16       57.11       59.68      7.92 o 
   3  13  16       54.82       64.84      7.74 o 
   4  13  16       20.96       23.64      5.65 o 
   5  13  16       75.41       81.30      8.73 o 
  -3 -10  17        0.50        4.01      5.03 o 
  -2 -10  17       27.31       24.03      4.17 o 
  -1 -10  17       41.41       56.79      6.40 o 
   0 -10  17        0.02        2.18      2.86 o 
   1 -10  17       78.49       80.54     11.20 o 
  -4  -9  17       16.66       23.77      3.84 o 
  -3  -9  17       32.18       43.37      4.49 o 
  -2  -9  17        4.43        3.43      2.59 o 
  -1  -9  17       51.36       65.25      5.47 o 
   0  -9  17       10.36       11.28      3.06 o 
   1  -9  17       54.44       61.79      6.58 o 
   2  -9  17       88.28       76.01      7.77 o 
   3  -9  17        1.48       -2.19      2.93 o 
  -5  -8  17      144.30      163.59      7.92 o 
  -4  -8  17       23.23       22.26      3.38 o 
  -3  -8  17       27.15       35.45      3.84 o 
  -2  -8  17      201.98      213.54      8.66 o 
  -1  -8  17        2.46        0.23      2.26 o 
   0  -8  17       70.96       69.56      5.62 o 
   1  -8  17        0.44       -2.43      2.90 o 
   2  -8  17       77.52       72.48      5.14 o 
   3  -8  17       71.42       55.70      9.79 o 
   4  -8  17       56.77       53.28      6.64 o 
  -6  -7  17       90.95      107.99      6.47 o 
  -5  -7  17      224.73      243.01     11.43 o 
  -4  -7  17       13.92        9.32      2.53 o 
  -3  -7  17        9.93        1.93      2.08 o 
  -2  -7  17      159.45      162.58      7.09 o 
  -1  -7  17       68.05       62.47      9.37 o 
   0  -7  17       20.73       25.44      3.17 o 
   1  -7  17       16.59       10.44      2.48 o 
   2  -7  17        1.33        5.79      2.94 o 
   3  -7  17       71.25       80.69      9.14 o 
   4  -7  17        4.02        1.88      3.59 o 
   5  -7  17       62.47       39.25      8.23 o 
  -6  -6  17        0.00       -2.29      2.74 o 
  -5  -6  17      181.40      195.43      7.76 o 
  -4  -6  17       14.57       19.75      2.91 o 
  -3  -6  17       29.99       33.88      3.38 o 
  -2  -6  17       31.80       26.23      3.06 o 
  -1  -6  17       74.26       72.81      3.94 o 
   0  -6  17        8.78        5.07      1.73 o 
   1  -6  17      246.22      223.04      9.44 o 
   2  -6  17      372.43      321.21     33.15 o 
   3  -6  17       17.56       23.48      3.26 o 
   4  -6  17        0.36        0.82      4.11 o 
   5  -6  17       56.50       49.22      6.09 o 
   6  -6  17       29.33       33.60      5.92 o 
  -6  -5  17        0.08        0.85      2.51 o 
  -5  -5  17      107.58      110.05      6.25 o 
  -4  -5  17       98.73      105.15      5.00 o 
  -3  -5  17       15.57       14.80      2.41 o 
  -2  -5  17       91.54       89.62      4.49 o 
  -1  -5  17      816.39      801.53     16.00 o 
   0  -5  17        9.32        4.19      1.50 o 
   1  -5  17       93.31       90.65      7.09 o 
   2  -5  17       32.21       31.83      4.80 o 
   3  -5  17       46.73       69.58      5.82 o 
   4  -5  17       71.32       70.56      5.14 o 
   5  -5  17       24.07       41.77      9.83 o 
   6  -5  17      163.34      181.57     23.32 o 
   7  -5  17        0.18       -2.13      3.68 o 
  -6  -4  17        0.67        4.17      2.70 o 
  -5  -4  17        1.76        1.66      2.35 o 
  -4  -4  17       15.20       23.32      6.86 o 
  -3  -4  17       23.23       17.49      2.03 o 
  -2  -4  17      135.79      151.09      8.00 o 
  -1  -4  17      112.25      104.29      4.07 o 
   0  -4  17      303.91      304.86     11.12 o 
   1  -4  17      106.03      110.78      6.63 o 
   2  -4  17        1.72        2.86      2.35 o 
   3  -4  17        4.40        3.28      2.41 o 
   4  -4  17      167.35      171.48      9.91 o 
   5  -4  17       53.18       48.17      4.24 o 
   6  -4  17        5.13        3.50      3.46 o 
   7  -4  17      130.16      126.64      9.30 o 
  -6  -3  17      192.96      200.69     24.46 o 
  -5  -3  17       24.65       29.09      3.46 o 
  -4  -3  17      119.63      111.18      5.67 o 
  -3  -3  17      190.07      197.68      5.38 o 
  -2  -3  17       97.57       86.33      3.35 o 
  -1  -3  17       25.72       21.59      1.59 o 
   0  -3  17        1.65        4.78      1.45 o 
   1  -3  17      175.09      193.05      7.68 o 
   2  -3  17        0.01       -2.44      1.64 o 
   3  -3  17      696.15      705.20     34.06 o 
   4  -3  17      275.35      265.09     11.43 o 
   5  -3  17        0.02       -0.44      2.80 o 
   6  -3  17        0.02       -3.17      4.34 o 
   7  -3  17       43.31       45.07      6.25 o 
   8  -3  17        6.43        6.27      4.05 o 
  -6  -2  17       19.14       23.06     11.89 o 
  -5  -2  17       32.93       33.18      3.88 o 
  -4  -2  17      309.60      332.74     16.69 o 
  -3  -2  17       47.49       61.18      3.64 o 
  -2  -2  17       20.81       18.54      1.47 o 
  -1  -2  17       10.97       13.83      1.28 o 
   0  -2  17      352.20      360.53      7.44 o 
   1  -2  17      380.59      366.28     14.86 o 
   2  -2  17     1929.63     1922.36     45.95 o 
   3  -2  17      194.77      194.94     12.34 o 
   4  -2  17      284.09      286.55     14.63 o 
   5  -2  17      127.19      136.16      6.16 o 
   6  -2  17      475.54      455.35     12.59 o 
   7  -2  17        0.53       -0.02      3.18 o 
   8  -2  17       32.25       31.49      5.71 o 
  -6  -1  17      111.02      121.73      7.35 o 
  -5  -1  17        0.01        4.09      3.20 o 
  -4  -1  17      390.95      349.92     10.82 o 
  -3  -1  17      625.39      571.28     14.12 o 
  -2  -1  17      280.74      308.85     15.32 o 
  -1  -1  17      139.46      142.48      6.00 o 
   0  -1  17      915.48      914.19     18.84 o 
   1  -1  17     2088.01     2066.71     30.54 o 
   2  -1  17        0.38        3.81      2.04 o 
   3  -1  17       22.66       28.39      5.26 o 
   4  -1  17        1.79        1.20      2.35 o 
   5  -1  17        1.13        1.79      1.79 o 
   6  -1  17       10.00        8.23      2.57 o 
   7  -1  17      303.77      272.54     12.41 o 
   8  -1  17       11.15       10.71      4.49 o 
  -6   0  17        3.90        1.47      2.86 o 
  -5   0  17        6.08        7.58      2.76 o 
  -4   0  17        3.09        2.55      2.00 o 
  -3   0  17       47.21       61.98      3.64 o 
  -2   0  17      265.84      263.06     10.80 o 
  -1   0  17       57.28       63.75      6.40 o 
   0   0  17      252.59      253.12      8.15 o 
   1   0  17        1.52        2.73      1.00 o 
   2   0  17       63.93       65.70      4.67 o 
   3   0  17      624.87      638.27     14.07 o 
   4   0  17       40.85       35.28      4.14 o 
   5   0  17        3.01        2.98      1.72 o 
   6   0  17        7.87        9.52      2.57 o 
   7   0  17      411.89      430.06     16.01 o 
   8   0  17      323.03      322.37     14.25 o 
   9   0  17      100.31       94.00      8.57 o 
  -6   1  17        0.94       -2.64      2.74 o 
  -5   1  17       11.52        7.75      2.70 o 
  -4   1  17       51.23       48.23      3.94 o 
  -3   1  17      295.36      272.22      8.86 o 
  -2   1  17       21.99       21.94      5.49 o 
  -1   1  17       94.42       82.30      7.11 o 
   0   1  17      171.47      181.62      7.12 o 
   1   1  17      174.72      174.80      4.08 o 
   2   1  17     1396.17     1413.70     26.14 o 
   3   1  17       10.07       12.87      2.23 o 
   4   1  17      162.85      160.51      6.34 o 
   5   1  17        1.80        1.06      1.94 o 
   6   1  17        9.61       11.45      2.57 o 
   7   1  17        3.39       -1.97      2.06 o 
   8   1  17       67.51       74.56      7.14 o 
   9   1  17        0.62        0.14      3.62 o 
  -6   2  17       21.95       23.50      8.46 o 
  -5   2  17        3.42        5.85      2.96 o 
  -4   2  17       20.79       22.21      3.46 o 
  -3   2  17      275.13      289.35      9.55 o 
  -2   2  17       77.52       66.54      2.87 o 
  -1   2  17      258.92      249.14      6.47 o 
   0   2  17     1371.48     1322.84     31.20 o 
   1   2  17       43.11       40.75      2.03 o 
   2   2  17      115.00      114.07      5.15 o 
   3   2  17       49.13       51.12      6.16 o 
   4   2  17      608.88      600.49     14.51 o
[truncated: 59,902 more chars]
